# Supplementary material for: The caudate nucleus contributes causally to decisions that balance reward and uncertain visual information
Source: eLife. 2020 Jun 22;9:e56694. doi: 10.7554/eLife.56694 (PMC7308093; doi:10.7554/eLife.56694)
Supplement: Figure 2—source data 1. [file elife-56694-fig2-data1.csv]

file	UnitID	beta_const	beta_choice	beta_rewcont	beta_rewsize	beta_coh_contra	beta_coh_ipsi	beta_coh_contra_rewsize	beta_coh_ipsi_rewsize	p_const	p_choice	p_rewcont	p_rewsize	p_coh_contra	p_coh_ipsi	p_coh_contra_rewsize	p_coh_ipsi_rewsize	expVar	epoch
CyRT090305b-01	2001	4.892147161	-2.737370869	-0.028020081	-0.081882629	-2.336630699	4.680791094	0.058030292	-0.635600499	9.43E-134	2.27E-58	0.854142209	0.591153557	0.048062901	8.91E-05	0.960782208	0.592390319	0.369436516	FR_dotson+100~medianRT-100
CyRT090305b-01	2001	4.982330846	-2.881081188	0.020942273	-0.129849747	-2.164896114	4.073153802	0.163048717	-0.303814847	4.36E-152	2.66E-72	0.880858411	0.352888583	0.045735457	0.000197682	0.880205781	0.780108761	0.429932221	FR_dotson+100~sacon-100
CyRT090305b-01	2001	3.01923746	-0.093917001	0.192680926	0.196423201	-0.73023301	0.733375706	-0.456245759	1.038554034	7.61E-69	0.534589441	0.202861183	0.194238651	0.532880983	0.533516276	0.696781812	0.377988161	0.010509055	FR_dotson-400
CyRT090305b-01	2001	7.750392258	-7.094339041	-0.41159515	0.381191907	0.84819926	12.00744514	0.539881751	3.287753939	4.27E-164	6.58E-148	0.043613697	0.061598419	0.590676709	1.33E-13	0.732071814	0.038517463	0.685571024	FR_sac-100~sac+200
CyRT090305b-01	2001	6.63182564	-4.786211422	-0.291843131	0.202272574	3.072315769	5.239101866	0.433001904	2.449148341	5.21E-175	8.34E-118	0.076576484	0.219371361	0.016165967	4.91E-05	0.734041746	0.056418719	0.594154409	FR_sacon~sacon+400
CyRT090305b-01	2001	2.959277634	-0.024963685	-0.142607676	-0.309484726	-0.813806191	-1.895184692	-0.474713057	0.773414546	1.97E-67	0.868015867	0.342630473	0.039716899	0.484222476	0.105628392	0.683196681	0.508646697	0.015734035	FR_tgton+400ms
CyRT090305b-01	2001	2.993055619	-0.066003849	0.016547629	-0.098207247	-0.687747902	-0.731495796	-0.917776227	0.726717665	6.36E-102	0.56462509	0.885167418	0.391516863	0.438319335	0.412497992	0.301107854	0.415555873	0.007895839	FR_tgton-dotson
CyRT090428c-01	3001	1.208363724	0.098738553	-0.047707412	0.000882115	-0.458821103	-0.173526232	-0.625562404	0.022091988	1.47E-34	0.263973847	0.589137007	0.992030609	0.47207737	0.80561862	0.327023175	0.975005924	0.011609437	FR_dotson+100~medianRT-100
CyRT090428c-01	3001	1.244997578	0.173149648	-0.041274266	-0.033969376	-0.874670979	0.007883035	-0.588865613	0.120382039	1.15E-38	0.041219924	0.625588547	0.687972162	0.152730305	0.990685604	0.335314637	0.8585094	0.024542447	FR_dotson+100~sacon-100
CyRT090428c-01	3001	1.858654181	-0.111562971	0.157542396	0.162363006	-0.532872266	0.992938371	0.099693687	0.607385063	1.96E-32	0.430608699	0.265925819	0.251599542	0.602098952	0.379683606	0.922279693	0.590885711	0.018310623	FR_dotson-400
CyRT090428c-01	3001	10.72490203	0.465137125	-0.040415515	-0.328766312	-7.330229882	-1.218129688	0.960192739	0.854021012	1.20E-137	0.074079286	0.876393746	0.2062729	0.00011099	0.557181674	0.608935353	0.680621736	0.061541299	FR_sac-100~sac+200
CyRT090428c-01	3001	9.35856047	-0.593337098	0.173946612	-0.34441281	-5.898994776	-3.023101667	1.041636425	1.102318729	1.60E-141	0.007285903	0.42931092	0.118070831	0.000235404	0.085869864	0.512187292	0.53038287	0.06807526	FR_sacon~sacon+400
CyRT090428c-01	3001	2.267692398	-0.00256723	0.098695268	0.001176516	0.980931853	0.342532986	0.946778259	0.630031996	6.82E-41	0.986201647	0.50626252	0.993676211	0.36047404	0.772586771	0.377420822	0.595086532	0.009123049	FR_tgton+400ms
CyRT090428c-01	3001	2.170320395	0.009076378	0.106834562	0.086382827	0.645056558	0.262361405	0.976369464	0.447334174	1.02E-61	0.932102652	0.316272236	0.417652019	0.402025047	0.75775077	0.2049343	0.599009723	0.015217818	FR_tgton-dotson
CyRT090429c-01	2001	3.773377507	0.288311891	-0.476543999	-0.049645551	-0.023528884	1.591737974	0.139982987	-0.556291258	3.89E-54	0.141643562	0.015453954	0.799862261	0.987166449	0.307441619	0.923761607	0.721117441	0.030048676	FR_dotson+100~medianRT-100
CyRT090429c-01	2001	3.857884484	0.211932421	-0.499538746	-0.076868538	-0.06725515	1.210330979	0.523156402	-0.504314634	8.78E-58	0.266295382	0.009113129	0.686534932	0.962296281	0.424770327	0.713116477	0.739339843	0.030919197	FR_dotson+100~sacon-100
CyRT090429c-01	2001	4.164686547	0.324013957	-0.038197156	-0.222841377	-0.64214687	-0.655335257	1.124980893	0.071857185	7.04E-44	0.199294271	0.879561065	0.377005455	0.733127188	0.743925988	0.550358716	0.971424939	0.014277164	FR_dotson-400
CyRT090429c-01	2001	5.274949882	-0.628728604	-0.627040501	-0.170198893	-0.370069541	-7.279694616	0.296416893	-0.866382964	1.08E-56	0.01789281	0.018199628	0.519689482	0.851305068	0.000610086	0.880648314	0.680394799	0.083060322	FR_sac-100~sac+200
CyRT090429c-01	2001	7.256255062	-2.756842331	-0.444222235	-0.099606862	-1.159997672	-9.355179594	0.257752739	-0.521543702	1.80E-89	2.34E-24	0.073099221	0.687015184	0.530014598	3.04E-06	0.888989298	0.790913946	0.342599199	FR_sacon~sacon+400
CyRT090429c-01	2001	4.18971904	0.180414482	-0.059232417	-0.026870309	-1.334449985	-4.477557379	0.782055129	1.767098195	1.62E-51	0.424256149	0.792960053	0.905218001	0.428840507	0.013125495	0.642767983	0.325496249	0.032359345	FR_tgton+400ms
CyRT090429c-01	2001	4.040329087	0.265923663	-0.105550608	-0.089479326	-0.677596227	-2.707673868	0.736365123	0.532397257	9.70E-66	0.140428241	0.557839979	0.619287406	0.614498528	0.059558469	0.584155788	0.710242459	0.02860384	FR_tgton-dotson
CyRT090430a_sub-01	3001	5.757149733	-2.087666445	-0.078989043	-0.019080021	-4.124954763	4.782342749	-0.31122148	1.446648778	1.49E-152	4.49E-35	0.617226412	0.903899642	0.000282884	0.000160768	0.78296298	0.250999851	0.286547438	FR_dotson+100~medianRT-100
CyRT090430a_sub-01	3001	5.925987563	-2.317558163	-0.02167422	-0.09076363	-3.826820939	3.575536575	-0.365870655	1.651293849	4.25E-171	5.18E-47	0.882685411	0.536670272	0.00029019	0.002348115	0.727531851	0.15871763	0.343572976	FR_dotson+100~sacon-100
CyRT090430a_sub-01	3001	5.100509028	0.231854144	-0.07880141	-0.035206334	0.047077879	0.150645914	-3.081186463	0.244096871	1.58E-96	0.248420985	0.694704036	0.860798014	0.973834422	0.924993565	0.032155628	0.878756039	0.012125837	FR_dotson-400
CyRT090430a_sub-01	3001	5.466215857	-3.29556101	-0.224201674	0.188238805	0.997440883	5.622519553	-1.063944215	1.355650279	6.44E-114	1.32E-54	0.238811277	0.322571915	0.463379149	0.000226859	0.434120097	0.371382514	0.384416645	FR_sac-100~sac+200
CyRT090430a_sub-01	3001	5.766049452	-3.423450534	-0.102739552	0.120284552	1.682072193	-0.789210072	-1.399168293	-2.752766807	2.53E-140	5.45E-69	0.545456003	0.479077089	0.16647695	0.560092373	0.249651198	0.042439427	0.42707181	FR_sacon~sacon+400
CyRT090430a_sub-01	3001	3.761521194	-0.002945678	0.033973676	-0.127571794	0.647474171	-0.137099254	-1.006465082	1.596090005	1.42E-78	0.986261994	0.842584296	0.455945153	0.596573495	0.919907061	0.410688218	0.24203446	0.006081215	FR_tgton+400ms
CyRT090430a_sub-01	3001	4.384451993	0.052563391	0.005525632	-0.151049919	0.056885207	-0.166311796	-1.628402227	0.836848555	6.62E-134	0.695487514	0.9671764	0.260896568	0.952748927	0.87650964	0.090234834	0.434377624	0.009761678	FR_tgton-dotson
CyRT090501b-01	3001	3.925423888	2.56537494	0.16153506	0.2753971	8.90910678	-2.950408141	0.141792187	0.273475523	3.49E-75	6.31E-39	0.372315044	0.128533855	7.58E-10	0.025124242	0.920573434	0.835175953	0.34894642	FR_dotson+100~medianRT-100
CyRT090501b-01	3001	4.216531841	2.915450685	0.107981877	0.238874147	6.675922479	-2.691020751	0.267941829	0.185954438	5.22E-92	1.26E-53	0.521288112	0.1562701	6.08E-07	0.028057788	0.839450839	0.879088133	0.41271203	FR_dotson+100~sacon-100
CyRT090501b-01	3001	1.082964618	-0.005326974	-0.141042343	-0.012235587	-0.234265509	0.926825083	0.731988038	0.399758647	3.31E-17	0.965762268	0.256038965	0.921462364	0.810130519	0.303983705	0.452934367	0.65737053	0.007389532	FR_dotson-400
CyRT090501b-01	3001	4.1842972	4.07596349	0.205768913	0.160251887	10.30092095	-0.007485965	4.044907359	0.037550901	4.15E-60	9.57E-58	0.35921214	0.475126027	8.75E-09	0.996333523	0.022064281	0.981609884	0.438106581	FR_sac-100~sac+200
CyRT090501b-01	3001	1.679798197	1.626076906	-0.048810499	-0.055099931	4.653750904	-0.02625999	3.325579738	0.079126275	1.48E-37	1.34E-35	0.687020048	0.649247068	1.33E-06	0.976184852	0.000512141	0.928326744	0.309674843	FR_sacon~sacon+400
CyRT090501b-01	3001	1.195556289	-0.164447336	0.232456449	0.157906206	0.752563197	0.50183755	0.83881548	-0.102782367	1.25E-16	0.23968052	0.096720402	0.258866391	0.493240791	0.621037461	0.445075877	0.919339088	0.014059256	FR_tgton+400ms
CyRT090501b-01	3001	1.203165353	-0.066400007	0.10311123	0.051475666	0.672818971	0.306882913	0.895787265	-0.157482396	1.80E-30	0.500002466	0.295063465	0.601022667	0.384426843	0.667679365	0.246992295	0.825610238	0.010178646	FR_tgton-dotson
CyRT090504b-01	2001	0.672738051	0.450257144	-0.003537395	-0.028641065	-2.413061555	-0.634864459	0.223249806	-0.186634811	6.62E-40	1.92E-20	0.939398255	0.538261755	4.96E-11	0.066719726	0.534455931	0.589303263	0.211561128	FR_dotson+100~medianRT-100
CyRT090504b-01	2001	0.816999946	0.620843723	-0.018169052	-0.039531244	-3.570030032	-0.540739482	0.322462787	-0.164770854	3.24E-51	6.01E-33	0.706693807	0.413061321	4.42E-20	0.132098445	0.387268068	0.645995815	0.324600498	FR_dotson+100~sacon-100
CyRT090504b-01	2001	0.28520895	0.037077369	0.047240792	0.105303107	-0.012871935	0.263231687	-0.416790676	0.291189456	2.11E-09	0.428073396	0.312720706	0.024716256	0.971570486	0.448841349	0.248824257	0.402181021	0.019509963	FR_dotson-400
CyRT090504b-01	2001	1.561987091	0.491064379	-0.275342987	0.07073119	-1.328772859	0.241058411	1.214450213	-0.643956794	2.11E-43	2.18E-06	0.007451828	0.490382532	0.093755073	0.751657039	0.125503586	0.398048629	0.058489291	FR_sac-100~sac+200
CyRT090504b-01	2001	4.182223297	-0.357345846	-0.372504141	0.583132891	-5.819500975	-6.744884116	0.054900639	-2.25530627	1.16E-105	0.016308368	0.012307295	9.57E-05	5.26E-07	1.85E-09	0.96177677	0.041138258	0.174148585	FR_sacon~sacon+400
CyRT090504b-01	2001	0.30846032	-0.005549853	0.077574576	-0.014996179	0.298631694	0.35037912	-0.643147751	-0.031919806	1.43E-10	0.906251307	0.10018939	0.750328685	0.412020311	0.317164714	0.077633265	0.927354959	0.015993284	FR_tgton+400ms
CyRT090504b-01	2001	0.3083882	0.010418981	0.043851987	0.03171514	0.120954016	0.169496076	-0.51926019	0.164026305	8.03E-19	0.755509142	0.190360532	0.343401096	0.639727616	0.495412444	0.044890112	0.509423573	0.015552177	FR_tgton-dotson
CyRT090506b-01	2001	5.499947004	1.517423411	0.249922615	0.025641142	-1.188097638	-0.496407009	1.035432293	-1.717882788	3.88E-66	1.85E-08	0.345055596	0.922785147	0.56879898	0.797416402	0.619453289	0.374580622	0.087134738	FR_dotson+100~medianRT-100
CyRT090506b-01	2001	5.150838597	1.764980296	0.156865211	-0.144982504	-0.628524931	1.405644446	2.166592863	-1.694300229	1.43E-70	4.76E-13	0.50692041	0.53961646	0.735734973	0.415982704	0.245014979	0.32695328	0.134219123	FR_dotson+100~sacon-100
CyRT090506b-01	2001	6.673411429	0.388130842	0.684821456	-0.057243994	-0.464053436	-0.199251997	0.285406431	-0.848838347	3.86E-59	0.264404797	0.049298344	0.869161849	0.865437201	0.937480607	0.916993065	0.738282216	0.017884968	FR_dotson-400
CyRT090506b-01	2001	3.803661032	0.906311975	-0.310618368	-0.692880902	4.679205974	-3.373806989	3.185210227	-0.335258785	1.49E-43	0.000222356	0.20239997	0.00461995	0.015077449	0.058512447	0.097380337	0.850562006	0.085355389	FR_sac-100~sac+200
CyRT090506b-01	2001	3.666663622	0.112810114	-0.186944352	-0.552553514	2.081751818	-2.758933368	0.402527245	-1.729598544	2.47E-54	0.577472121	0.356076556	0.006590445	0.192417461	0.062855482	0.800817834	0.242936741	0.03851873	FR_sacon~sacon+400
CyRT090506b-01	2001	4.390872223	-0.13669697	-0.051788652	0.122131638	1.970983522	3.797871545	-3.296524556	4.88815106	6.33E-51	0.58957159	0.838034423	0.629810194	0.323809942	0.040809054	0.099258884	0.008581628	0.035933369	FR_tgton+400ms
CyRT090506b-01	2001	5.793723979	0.116112745	0.341392122	0.040995026	-0.097202294	1.944966889	-1.352772732	1.918021492	6.87E-83	0.621773993	0.147377327	0.861707054	0.958196467	0.258573818	0.465845267	0.265218886	0.01684056	FR_tgton-dotson
CyRT090506b-01	3001	1.67315841	0.581144391	0.29590951	-0.222595447	1.872991036	-1.109156676	0.237649356	-0.482070775	1.65E-37	1.18E-06	0.012402218	0.05955373	0.044304428	0.198519844	0.798100158	0.575961191	0.106993634	FR_dotson+100~medianRT-100
CyRT090506b-01	3001	1.540809972	0.591643838	0.282035407	-0.214065012	2.360767901	-0.595241043	0.20324053	-0.472676269	3.64E-36	1.64E-07	0.011451717	0.054557758	0.007261432	0.463756495	0.816434518	0.560646066	0.123982854	FR_dotson+100~sacon-100
CyRT090506b-01	3001	0.791095787	-0.069150481	0.280767541	-0.152224138	0.574951622	0.800943599	-0.169294612	-1.357759404	5.80E-16	0.461447536	0.002929208	0.105413369	0.437139585	0.243473004	0.818966541	0.048366547	0.049862205	FR_dotson-400
CyRT090506b-01	3001	1.10413396	0.502404741	0.173010356	-0.402949853	3.86848394	0.112836713	-2.513003906	-0.222008833	2.53E-15	0.000206638	0.197966639	0.002835156	0.00028643	0.908464993	0.017921238	0.821037638	0.114049359	FR_sac-100~sac+200
CyRT090506b-01	3001	0.866990869	0.251500826	0.208448622	-0.348641683	2.055335772	-0.983874935	-1.95959677	0.761034628	1.03E-14	0.020289524	0.054151445	0.001337729	0.016110343	0.21312944	0.021730318	0.335353094	0.086890384	FR_sacon~sacon+400
CyRT090506b-01	3001	1.300983351	-0.060569172	0.194296469	-0.391343709	-0.754593094	-1.334533229	0.567063089	1.610566448	3.32E-20	0.65140454	0.147709702	0.003677861	0.475118875	0.173684792	0.591431706	0.100795348	0.040012228	FR_tgton+400ms
CyRT090506b-01	3001	1.057734787	-0.034643422	0.243688535	-0.22837114	0.19789346	-0.293794287	-0.065948515	0.108006233	3.04E-29	0.690762552	0.005346601	0.009006882	0.773045932	0.644432178	0.923431574	0.86526011	0.042104433	FR_tgton-dotson
CyRT090508c_sub-01	2001	0.47082846	-0.289771136	0.019807455	0.020418851	-0.624336302	1.032393743	-0.055216108	0.017315475	6.55E-19	1.98E-08	0.696229873	0.687342889	0.102857057	0.010518297	0.885130688	0.965651413	0.096881892	FR_dotson+100~medianRT-100
CyRT090508c_sub-01	2001	1.114148407	-0.824743832	0.114141003	-0.069637256	-1.005398992	-2.849719633	-0.1311056	0.043737881	5.49E-52	2.47E-32	0.076758608	0.279730801	0.038649867	3.97E-08	0.786944891	0.931698239	0.291160788	FR_dotson+100~sacon-100
CyRT090508c_sub-01	2001	0.022676227	-0.01225436	0.001965261	-0.012387128	-0.045741144	0.021763444	0.045741144	-0.129232158	0.042076366	0.271209585	0.859846962	0.266058154	0.585477977	0.805148842	0.585477977	0.143418796	0.015285728	FR_dotson-400
CyRT090508c_sub-01	2001	6.348571965	-5.949813685	-0.344982323	0.411335441	-1.262279862	-14.30447136	-0.083097065	-2.932369147	5.67E-91	1.50E-83	0.162283073	0.095820557	0.496985457	1.11E-12	0.964325458	0.134037569	0.594085572	FR_sac-100~sac+200
CyRT090508c_sub-01	2001	3.352728354	-3.101957253	-0.097877001	0.120434251	-0.838505625	-8.534335102	-0.109620927	-1.069373538	2.65E-79	3.04E-71	0.498181529	0.404645969	0.441198939	4.49E-13	0.919773205	0.350576477	0.535796731	FR_sacon~sacon+400
CyRT090508c_sub-01	2001	0.109307941	-0.041664741	0.040158585	-0.033979355	-0.090657281	0.497835218	-0.093630893	-0.128827598	4.79E-05	0.118363273	0.13222911	0.202597242	0.651569902	0.018762433	0.640935643	0.541926397	0.032883192	FR_tgton+400ms
CyRT090508c_sub-01	2001	0.060904336	-0.025606265	0.016847938	-0.022686036	-0.068437005	0.156348576	-0.005130885	-0.078883973	5.36E-07	0.033027875	0.160143608	0.058805668	0.448518356	0.100210799	0.954673895	0.406372036	0.034872813	FR_tgton-dotson
CyRT090511b_sub-01	3001	7.832305126	2.157349235	-0.750021549	0.23465157	7.160025205	-1.918486562	-5.503916873	0.65331627	1.12E-82	3.76E-10	0.026870954	0.487731616	0.00794235	0.431376698	0.041024063	0.788686473	0.112419961	FR_dotson+100~medianRT-100
CyRT090511b_sub-01	3001	7.754722616	2.352170098	-0.779532196	0.113115086	6.698856679	-0.972124993	-4.859565943	0.921188632	2.21E-88	6.33E-13	0.014838205	0.722970623	0.00849818	0.672633276	0.05587673	0.688861511	0.132813801	FR_dotson+100~sacon-100
CyRT090511b_sub-01	3001	4.597196455	0.001940139	-0.125985684	0.313409427	-1.5086616	-2.424206032	0.427212653	0.82413338	3.05E-48	0.994549791	0.657381214	0.270102486	0.504238083	0.236797852	0.84997534	0.687377362	0.009310233	FR_dotson-400
CyRT090511b_sub-01	3001	9.067775399	6.882683753	-0.391729307	-0.130173009	3.740545682	-0.974866673	-8.291083235	-0.058876162	3.43E-57	7.98E-37	0.435752755	0.795590271	0.349388415	0.78786467	0.038371895	0.987033624	0.282973477	FR_sac-100~sac+200
CyRT090511b_sub-01	3001	6.55320246	3.610474634	-0.361521961	0.149772269	-0.026548663	-1.802745771	-6.084310002	0.07946959	3.62E-65	7.09E-25	0.2782114	0.653120371	0.992005809	0.453151049	0.021990013	0.973612211	0.20084423	FR_sacon~sacon+400
CyRT090511b_sub-01	3001	6.123774665	-0.094336027	-0.67608756	0.100862751	-0.340586941	-1.54788983	6.238608652	6.036608359	7.73E-47	0.806650294	0.07984416	0.79356677	0.911518021	0.577574593	0.042199659	0.03019739	0.024713741	FR_tgton+400ms
CyRT090511b_sub-01	3001	5.610838769	-0.007548615	-0.375939326	0.072255413	-1.008702637	-2.075034829	3.467448914	3.613175245	6.51E-71	0.977653623	0.163400132	0.788614916	0.637888942	0.28580215	0.106080241	0.06337355	0.019299467	FR_tgton-dotson
CyRT090513a_sub-01	3001	0.978512315	-0.301452407	-0.170412896	-0.008145633	0.854581096	0.200054611	-0.043085985	1.116824156	3.28E-21	0.002213738	0.082476923	0.933728455	0.216130036	0.794987335	0.950229541	0.147394685	0.049762187	FR_dotson+100~medianRT-100
CyRT090513a_sub-01	3001	1.037693723	-0.362639992	-0.15713589	-0.001436783	0.757571099	-0.060780073	-0.070434218	1.208120278	4.15E-25	0.000127609	0.094511988	0.987781228	0.252208785	0.934305077	0.915154789	0.101881972	0.06208631	FR_dotson+100~sacon-100
CyRT090513a_sub-01	3001	1.471928339	0.003008901	-0.353000231	0.317319346	1.615820439	1.520579641	0.170317939	1.384926736	1.51E-16	0.985960378	0.039479755	0.064036582	0.180385625	0.258218701	0.88759253	0.303064507	0.033037801	FR_dotson-400
CyRT090513a_sub-01	3001	0.532092121	-0.014931652	-0.137438294	-0.03253876	0.302935169	-0.990665561	0.000526938	0.002276797	1.75E-09	0.862891068	0.112473199	0.706687694	0.619090094	0.145394181	0.999309929	0.997326659	0.017270769	FR_sac-100~sac+200
CyRT090513a_sub-01	3001	3.799664158	3.709873143	-0.407954285	-0.371732589	-5.392652368	-0.164555417	1.399816712	0.054150289	4.90E-42	1.66E-40	0.101983045	0.136085804	0.002248579	0.933004788	0.425287065	0.977930631	0.384576251	FR_sacon~sacon+400
CyRT090513a_sub-01	3001	1.328255624	-0.202154169	-0.416663423	-0.125160939	0.825551851	-0.217128671	-1.122416956	1.518674837	6.05E-17	0.184347467	0.006397093	0.410828448	0.441380305	0.855891747	0.295382858	0.204439456	0.042889516	FR_tgton+400ms
CyRT090513a_sub-01	3001	1.353561645	-0.077971825	-0.325949425	0.053316071	0.65709352	0.438223941	-0.285956615	1.404173193	1.56E-31	0.463892149	0.002321359	0.61642178	0.381119221	0.600373815	0.702985499	0.093737504	0.045998112	FR_tgton-dotson
CyRT101011a-01	3001	1.097360047	-0.190281429	0.154030285	0.110424006	-0.411351258	0.899560987	-0.849594762	1.564001776	3.32E-20	0.088884159	0.16813181	0.322788826	0.563069755	0.273784968	0.232714997	0.057531042	0.041837195	FR_dotson+100~medianRT-100
CyRT101011a-01	3001	1.201858632	-0.200893838	0.193450971	0.022521251	-0.503283674	0.4467753	-0.596061559	1.934220091	5.43E-23	0.075735166	0.087176226	0.84181796	0.48416305	0.590647521	0.407403936	0.020355664	0.039569284	FR_dotson+100~sacon-100
CyRT101011a-01	3001	1.662125495	-0.141329159	0.153223748	-0.08376311	0.674460852	-2.162128181	-1.5540143	0.681022588	2.09E-19	0.414926026	0.376808891	0.628851115	0.541410967	0.090637517	0.159917322	0.593341146	0.019478696	FR_dotson-400
CyRT101011a-01	3001	1.722643107	0.100151883	0.238128388	-0.087391555	0.031396607	0.3236581	0.832769646	0.669237752	9.74E-20	0.573170036	0.180877564	0.622976714	0.977883314	0.804548608	0.462326413	0.608922233	0.013991067	FR_sac-100~sac+200
CyRT101011a-01	3001	3.675326714	-1.219773785	0.951606236	-0.545185711	2.564819308	-4.006707598	0.386918042	4.507991056	2.53E-43	1.80E-07	4.06E-05	0.017712919	0.079390358	0.017859644	0.790823562	0.007771201	0.122025693	FR_sacon~sacon+400
CyRT101011a-01	3001	1.557824814	0.110877096	-0.056395429	-0.078220962	0.675583338	-0.366557763	-0.233723708	0.894168005	1.50E-19	0.492955548	0.727226765	0.628548448	0.512089845	0.758002834	0.820524102	0.452465239	0.010761214	FR_tgton+400ms
CyRT101011a-01	3001	1.587418532	0.0142832	0.045691531	-0.04202251	0.494903803	-1.296380941	-0.752693318	0.380684394	8.62E-30	0.910183582	0.718223538	0.739991831	0.539735939	0.164733552	0.351192618	0.682888798	0.014139599	FR_tgton-dotson
CyRT101019c-unit3001	3001	3.627487269	1.645939019	0.093860468	-0.091179289	1.574310027	-0.610415273	-2.785522333	-0.396992446	9.82E-37	4.23E-10	0.714751438	0.722556763	0.36683719	0.730376879	0.110740953	0.82264718	0.137289113	FR_dotson+100~medianRT-100
CyRT101019c-unit3001	3001	3.447665345	1.678088535	-0.002460624	-0.225764791	1.790405911	0.308614725	-2.238694804	-0.293277795	6.73E-38	1.03E-11	0.99179237	0.345537075	0.270694289	0.851614106	0.168625491	0.858908611	0.154839776	FR_dotson+100~sacon-100
CyRT101019c-unit3001	3001	1.873254836	0.164723591	0.28545963	0.527925446	1.022092436	-0.118252704	-2.216956938	-0.271555688	3.86E-15	0.471504238	0.212420754	0.021426891	0.510525589	0.940238544	0.153937273	0.863312845	0.025885862	FR_dotson-400
CyRT101019c-unit3001	3001	1.08436197	0.899337118	-0.236756199	-0.333225232	2.805515052	-0.022193752	0.650733706	-0.324951327	1.14E-14	9.06E-11	0.07989389	0.013892652	0.002336049	0.980971615	0.477635928	0.726950278	0.172765523	FR_sac-100~sac+200
CyRT101019c-unit3001	3001	0.257119904	0.148300112	-0.029518405	-0.073136339	-0.272180643	-0.220462126	0.606743327	0.096791691	1.89E-08	0.001010595	0.509971548	0.103083734	0.371039341	0.47557109	0.046600195	0.75404103	0.042620714	FR_sacon~sacon+400
CyRT101019c-unit3001	3001	3.636480808	0.228678707	0.570506776	0.25663786	-1.566751214	-0.87180173	-2.403146605	-1.041835517	2.28E-26	0.470935071	0.072584699	0.418495791	0.466944421	0.690187252	0.264730244	0.633845282	0.023133668	FR_tgton+400ms
CyRT101019c-unit3001	3001	2.655296663	0.15804326	0.415060232	0.4475698	0.264976257	0.222991325	-2.395115176	-1.597903656	1.03E-30	0.453142971	0.049313019	0.034092541	0.852992776	0.877987396	0.094547714	0.271665438	0.034166728	FR_tgton-dotson
CyRT101020a-01	3001	12.36077613	1.597349543	-0.571719684	0.162026762	-0.626164461	-5.782119015	-1.34340835	-0.494497519	5.42E-158	4.41E-09	0.032135977	0.542550342	0.73942993	0.00083947	0.475593674	0.773566808	0.145125254	FR_dotson+100~medianRT-100
CyRT101020a-01	3001	12.49722315	1.924325995	-0.569452319	0.27132378	-2.075710871	-5.17047177	-1.683997561	-0.963359901	2.13E-165	3.37E-13	0.026089987	0.287884358	0.250652177	0.001828459	0.351202494	0.558980128	0.187121156	FR_dotson+100~sacon-100
CyRT101020a-01	3001	10.78284055	0.292469481	-0.188684177	-0.124687395	-2.467452749	-0.12888095	0.139065734	2.006400424	1.16E-126	0.318952426	0.520091458	0.670754962	0.234914854	0.945770635	0.946576295	0.289999861	0.011765319	FR_dotson-400
CyRT101020a-01	3001	10.37803163	2.710938519	-0.240451064	0.116312441	-0.05707204	2.808058309	-3.217087761	-0.342595854	3.80E-109	1.40E-15	0.459787255	0.720591356	0.980213126	0.181866583	0.162644673	0.870463135	0.18652233	FR_sac-100~sac+200
CyRT101020a-01	3001	6.461118604	0.110760611	-0.059024748	0.132575113	-0.717104444	2.672560324	-1.749198868	-0.639715778	4.62E-89	0.646741318	0.807036439	0.583333171	0.675001824	0.087546296	0.306700184	0.682025546	0.014897711	FR_sacon~sacon+400
CyRT101020a-01	3001	11.27963137	0.010696882	0.056497891	0.016414346	0.544070665	0.216020157	-2.917900739	1.492709551	4.17E-133	0.970763201	0.846507878	0.955149842	0.792234588	0.908794657	0.158278336	0.428777504	0.010429194	FR_tgton+400ms
CyRT101020a-01	3001	10.91941344	0.17889656	-0.147770241	-0.057507852	-1.203383226	-0.052919856	-1.405084084	1.58030335	7.11E-163	0.430684201	0.515047438	0.799951228	0.453813226	0.97120691	0.381841873	0.281465227	0.014140208	FR_tgton-dotson
CyRT101020a-01	3002	3.157982941	1.022319089	-0.348877868	-0.304059937	2.731355215	-3.088813954	1.529695513	-0.723022237	1.10E-37	4.47E-06	0.112891464	0.166901636	0.079569399	0.03006288	0.325482805	0.610554469	0.10596123	FR_dotson+100~medianRT-100
CyRT101020a-01	3002	3.060138065	1.112640746	-0.413229585	-0.308708527	2.608264473	-2.392728015	1.660715763	-0.872581988	3.16E-39	1.40E-07	0.04692033	0.137239373	0.076192826	0.074796822	0.258293038	0.515081	0.122558171	FR_dotson+100~sacon-100
CyRT101020a-01	3002	1.861431557	0.076493709	-0.103208619	0.114664761	0.224939298	-0.691195379	-0.775509135	0.893266507	1.92E-21	0.677790618	0.575117551	0.533469231	0.862916797	0.561231432	0.55174399	0.452797238	0.010134013	FR_dotson-400
CyRT101020a-01	3002	2.2549985	1.405032373	-0.645425671	-0.627472994	4.351656321	0.618570275	-0.044645168	-0.549781084	2.71E-22	3.34E-10	0.00321674	0.004167715	0.004977558	0.660286512	0.976892401	0.696055334	0.180101431	FR_sac-100~sac+200
CyRT101020a-01	3002	1.076358348	0.774970191	-0.25030555	-0.278504355	-0.058000728	0.059024609	1.449302639	-0.07188385	1.46E-20	6.19E-12	0.022348889	0.011096321	0.94016707	0.933321996	0.061316209	0.918841261	0.141508415	FR_sacon~sacon+400
CyRT101020a-01	3002	3.187104196	-0.081731474	0.515097156	0.609881895	1.914245292	-0.18173382	-1.308265356	-0.183592561	1.46E-26	0.767530365	0.063051088	0.027888113	0.328186223	0.918963034	0.503831702	0.918137113	0.0227049	FR_tgton+400ms
CyRT101020a-01	3002	2.535080925	0.033414054	0.077877522	0.299998659	1.121580785	-0.14981501	-0.747803519	0.379697542	7.33E-37	0.851838827	0.663371544	0.094170104	0.375912799	0.896871441	0.554829951	0.742548343	0.012965282	FR_tgton-dotson
CyRT101020a-01	3003	3.668841523	1.924441409	0.17081812	0.11789933	2.53714502	-2.616554561	2.142179914	-0.367309495	1.29E-48	1.87E-17	0.428323285	0.584512523	0.096903136	0.060894507	0.160805548	0.792002485	0.248042589	FR_dotson+100~medianRT-100
CyRT101020a-01	3003	3.643861883	1.995059464	0.150600695	0.078253824	2.468460566	-2.358512047	2.264668694	-0.288766154	3.56E-51	7.35E-20	0.466415499	0.705027441	0.092120879	0.07800544	0.122171828	0.828817666	0.272341229	FR_dotson+100~sacon-100
CyRT101020a-01	3003	1.870391313	0.023035541	0.1541429	0.080407565	-1.876857001	0.809293326	-0.412772085	-0.471379083	2.59E-21	0.901258375	0.406619104	0.664990038	0.153707923	0.500012717	0.753412105	0.694372175	0.014132873	FR_dotson-400
CyRT101020a-01	3003	2.76447206	2.341783401	-0.254419408	-0.315765262	5.274294166	0.249919481	-2.019049345	0.199999013	3.60E-33	2.00E-25	0.223274717	0.130861023	0.000398022	0.852959671	0.172134192	0.882087858	0.342630166	FR_sac-100~sac+200
CyRT101020a-01	3003	2.104587316	0.148730249	-0.023261067	-0.297422785	0.356145293	1.049594388	-0.593808522	-1.213820835	2.23E-35	0.329693593	0.878761192	0.051710426	0.741394836	0.287083241	0.582212195	0.218399775	0.02833826	FR_sacon~sacon+400
CyRT101020a-01	3003	1.815407506	-0.017212102	0.228887434	0.177814508	0.122040261	2.774092486	-0.244111942	-2.105102108	2.41E-20	0.926018778	0.217371777	0.337718268	0.925876629	0.020991546	0.852375332	0.079405662	0.029791363	FR_tgton+400ms
CyRT101020a-01	3003	1.859529724	-0.029516855	0.100649738	0.047377246	-0.613317266	1.721639063	0.245552963	-0.673713979	2.41E-30	0.842436459	0.49800951	0.749693533	0.559536644	0.073334961	0.815240014	0.482664895	0.016462466	FR_tgton-dotson
CyRT101103a-unit3002	3002	15.6880344	1.256422468	-0.941011308	0.072311707	1.67732688	0.807954607	2.005977443	1.49633235	2.35E-192	3.31E-05	0.0017968	0.809388229	0.438071119	0.665448527	0.353791543	0.423359684	0.070519054	FR_dotson+100~medianRT-100
CyRT101103a-unit3002	3002	14.82040049	1.399345812	-0.722302959	-0.078353975	4.065251044	4.200118097	1.992576046	2.640618507	1.78E-191	1.23E-06	0.011470408	0.783152943	0.048233376	0.018288102	0.332142077	0.137179855	0.105356817	FR_dotson+100~sacon-100
CyRT101103a-unit3002	3002	11.6400155	0.119428064	0.141499219	0.214126689	-1.486003015	3.221545692	-4.642903399	-0.283654598	2.04E-132	0.714866576	0.665138202	0.51253192	0.528631617	0.114320198	0.049431127	0.889268822	0.018547971	FR_dotson-400
CyRT101103a-unit3002	3002	11.65656308	1.119900318	-0.455200898	-0.59788655	1.910125148	3.246414581	-2.981073901	-1.255835442	4.44E-128	0.000973736	0.177854432	0.076988591	0.432823535	0.123237551	0.221128125	0.55056039	0.058628926	FR_sac-100~sac+200
CyRT101103a-unit3002	3002	10.45331671	-1.167248816	-0.206312688	-0.209467376	-3.120028487	-3.430032341	0.426868114	-2.559870956	2.42E-142	2.51E-05	0.451976587	0.445095548	0.115215963	0.045238803	0.82914075	0.134673188	0.07946485	FR_sacon~sacon+400
CyRT101103a-unit3002	3002	13.12912884	-0.139747922	-0.055854232	0.316322455	-0.972041528	2.38559314	-2.228796587	-1.088506319	1.58E-163	0.641140232	0.852200639	0.291650253	0.653091616	0.20208359	0.302964771	0.56024739	0.012248657	FR_tgton+400ms
CyRT101103a-unit3002	3002	12.62461779	0.101297459	-0.128581362	0.323389527	-2.810008102	2.858030363	-2.535360309	-0.861390516	2.86E-186	0.685686975	0.607466038	0.196720795	0.120071791	0.067422626	0.160648625	0.580848837	0.024895017	FR_tgton-dotson
CyRT101110d-unit3001	3001	3.370706051	-0.351304126	-0.428051002	-0.283697082	-0.691452812	1.657351746	3.084741497	-2.132781738	5.07E-29	0.189429695	0.110105976	0.289001045	0.710999445	0.393355479	0.099147957	0.272242949	0.044016991	FR_dotson+100~medianRT-100
CyRT101110d-unit3001	3001	3.461929223	-0.364503466	-0.453351517	-0.260284309	-0.936981032	1.957774701	3.218943363	-1.432074109	4.29E-31	0.165187314	0.084628028	0.321250684	0.608789633	0.304139089	0.079485463	0.452045123	0.045928225	FR_dotson+100~sacon-100
CyRT101110d-unit3001	3001	5.996215387	0.098147213	-0.3832952	-0.215608001	2.503943118	5.413951056	0.362516168	-0.567193383	2.80E-25	0.8504387	0.461709781	0.678749553	0.490961658	0.152706999	0.920532282	0.880686309	0.015983099	FR_dotson-400
CyRT101110d-unit3001	3001	1.85748412	0.210300145	-0.32891671	0.347087864	4.133044725	1.642448004	-2.195707561	1.187144811	4.06E-12	0.411637731	0.199513708	0.175870187	0.021372371	0.377155764	0.219853672	0.523114658	0.045337771	FR_sac-100~sac+200
CyRT101110d-unit3001	3001	1.994474113	0.951318884	-0.220940521	-0.091872094	5.186080981	-0.950975395	0.677077881	0.126878099	2.77E-21	1.47E-06	0.253689199	0.634709318	0.000149855	0.498237917	0.615993939	0.927971181	0.159136061	FR_sacon~sacon+400
CyRT101110d-unit3001	3001	9.145809567	0.257779971	-0.951132591	-0.680794122	6.353863996	-4.705850303	-2.647506273	-4.088362805	2.10E-43	0.638721561	0.084018859	0.215567682	0.09818359	0.238289348	0.489871069	0.305430988	0.043890618	FR_tgton+400ms
CyRT101110d-unit3001	3001	7.6025776	0.128038094	-0.82237915	-0.651652448	4.218824499	0.855991646	-1.258269672	-2.60E-05	1.58E-46	0.76779995	0.058722367	0.133695061	0.16418632	0.785701043	0.677713625	0.999993412	0.03632992	FR_tgton-dotson
CyRT110104a-unit3002	3002	9.850960255	-0.570077773	0.166552822	-0.046152339	-2.948841988	8.116128024	1.44221515	-2.247104491	1.16E-113	0.041707522	0.550714651	0.868639959	0.398615067	0.031051619	0.679605785	0.549166001	0.02749502	FR_dotson+100~medianRT-100
CyRT110104a-unit3002	3002	9.331693492	-0.381676762	0.282565084	-0.100932587	-0.904200397	15.0622052	1.871386143	-1.720677721	8.30E-110	0.163664751	0.302139949	0.712245409	0.791707315	5.24E-05	0.584729772	0.639899589	0.058040282	FR_dotson+100~sacon-100
CyRT110104a-unit3002	3002	10.68981838	-0.082708163	0.404180742	-0.126343662	-0.460045415	8.236314856	4.380439265	4.56724289	2.60E-72	0.855683228	0.374399303	0.781154169	0.935559781	0.178373183	0.441592838	0.455072084	0.015579821	FR_dotson-400
CyRT110104a-unit3002	3002	2.952319716	1.539145471	0.078165259	0.14037162	-3.317549526	-1.12195032	-5.875367757	-0.576864194	1.19E-29	2.55E-10	0.740482456	0.552047819	0.261642053	0.723536537	0.047266682	0.855668616	0.173497638	FR_sac-100~sac+200
CyRT110104a-unit3002	3002	2.830505841	1.762548879	0.147524621	0.144349118	-2.0770714	-1.662431338	-1.883792654	0.255280762	4.16E-37	1.58E-17	0.450580171	0.460379459	0.39596684	0.526946274	0.441339357	0.922582082	0.248951891	FR_sacon~sacon+400
CyRT110104a-unit3002	3002	12.41065533	0.743032271	0.896431695	0.828477876	-0.348690767	-8.250846115	4.849642074	1.399302036	8.59E-79	0.131608491	0.069119659	0.092866034	0.954824864	0.212587041	0.430983742	0.832386563	0.03469226	FR_tgton+400ms
CyRT110104a-unit3002	3002	11.52675999	0.461484857	0.513154794	0.446455968	0.234181532	-2.233366223	1.496535538	2.692546939	2.10E-96	0.228405096	0.180575493	0.243883505	0.960996319	0.664181927	0.754665312	0.600714621	0.02107956	FR_tgton-dotson
CyRT110110b-01	3002	12.13347376	0.206247164	0.859621393	-0.498283287	1.887071289	18.88266195	-4.369544798	-8.960185292	9.10E-79	0.608976103	0.033886683	0.217198191	0.705337929	0.000280878	0.381621165	0.081082528	0.104419249	FR_dotson+100~medianRT-100
CyRT110110b-01	3002	11.98571062	0.334191644	0.780551969	-0.499449738	3.856948704	20.79477083	-4.737676667	-11.16497839	1.47E-80	0.390459926	0.045702217	0.199812991	0.423294936	3.66E-05	0.325516911	0.024571682	0.127558214	FR_dotson+100~sacon-100
CyRT110110b-01	3002	9.585511883	-0.077748509	-0.169124004	-0.49930937	1.821190928	6.438232426	-11.23756186	-7.632791268	3.69E-54	0.864122209	0.709740739	0.272426604	0.746106212	0.26509525	0.046721796	0.186694295	0.034990308	FR_dotson-400
CyRT110110b-01	3002	11.65760763	2.783006932	0.278461066	0.663515589	-6.746309354	3.984627076	-3.093809504	-7.366478846	9.16E-62	4.65E-08	0.571199113	0.177988548	0.268265116	0.523408778	0.611263265	0.238673322	0.20854167	FR_sac-100~sac+200
CyRT110110b-01	3002	10.63817012	1.951810308	0.389253577	0.564594712	3.115129112	1.48721738	0.263080707	-9.937366683	4.38E-61	2.47E-05	0.39073407	0.213602743	0.578807078	0.796053472	0.962593826	0.085232545	0.12112894	FR_sacon~sacon+400
CyRT110110b-01	3002	8.919017297	0.01860849	0.049388466	0.212526727	0.852630345	5.569623922	-1.569850275	-4.859204644	4.30E-55	0.964364578	0.905611767	0.609980157	0.86866337	0.292916759	0.760801399	0.358683404	0.017428402	FR_tgton+400ms
CyRT110110b-01	3002	9.524658786	0.1123999	0.129540301	0.056564269	2.537429877	7.049849408	-4.815664871	-3.677099766	1.26E-69	0.753915413	0.717896661	0.874637971	0.567656746	0.122517716	0.278563371	0.419594021	0.030268844	FR_tgton-dotson
CyRT110111a-01	3002	1.852962818	-1.152401944	-0.691462701	0.484093129	-0.641243079	3.170575221	0.979043434	0.724236848	2.29E-16	1.16E-07	0.00122059	0.022879696	0.667130568	0.04204583	0.511499436	0.641134637	0.196681221	FR_dotson+100~medianRT-100
CyRT110111a-01	3002	2.087153219	-1.40732283	-0.535625996	0.403863378	-0.606440151	1.511210582	0.733198726	1.316776869	1.05E-20	5.14E-11	0.009665098	0.050427545	0.675475713	0.317161046	0.612778095	0.383314755	0.220355088	FR_dotson+100~sacon-100
CyRT110111a-01	3002	0.500619138	-0.001408585	-0.086683754	-0.035308123	1.503502922	1.188626262	-0.130451347	0.773679885	1.87E-06	0.989065911	0.399343525	0.731238378	0.03853078	0.115858919	0.85695742	0.305437051	0.037924867	FR_dotson-400
CyRT110111a-01	3002	3.216021119	-3.176076314	-0.869723274	0.829778468	0.174332871	0.041584798	-0.174332871	-2.531113039	1.51E-23	4.29E-23	0.003127792	0.004783974	0.932409523	0.984510965	0.932409523	0.237957821	0.375582848	FR_sac-100~sac+200
CyRT110111a-01	3002	1.908184719	-1.891073448	-0.404813197	0.387701926	-0.029564412	-2.166034768	0.029564412	-1.173314235	2.23E-22	4.58E-22	0.02437042	0.031011645	0.981281682	0.099906335	0.981281682	0.371941591	0.343442576	FR_sacon~sacon+400
CyRT110111a-01	3002	0.308705152	0.04996763	-0.017343585	0.062217199	1.342554041	0.827451394	0.667985765	0.7127112	7.68E-05	0.516164638	0.821639133	0.418940124	0.013721451	0.143481802	0.218151096	0.207403781	0.051092214	FR_tgton+400ms
CyRT110111a-01	3002	0.424889296	0.05155429	-0.050266759	0.004672698	1.269519887	0.846465832	0.013954059	0.699204645	1.79E-08	0.481557077	0.492562272	0.94911405	0.014335715	0.115961359	0.978405802	0.193795617	0.04647256	FR_tgton-dotson
CyRT171102b-01	1001	1.690322976	0.355391049	0.128913816	-0.013624195	1.073280509	-0.222357934	-2.78916566	-1.056255882	1.41E-15	0.080921447	0.525970206	0.946550854	0.489354918	0.876424928	0.072895577	0.460250693	0.025589563	FR_dotson+100~medianRT-100
CyRT171102b-01	1001	1.870588738	0.53773478	0.19571429	-0.05563488	-0.09206503	-0.381521503	-2.968864235	-0.786986245	3.28E-19	0.006948777	0.323951871	0.779055854	0.951522439	0.784516651	0.050494178	0.572788694	0.040362719	FR_dotson+100~sacon-100
CyRT171102b-01	1001	1.892595543	-0.080259103	0.261221405	-0.017485266	2.694899671	-0.220060709	-1.282396801	0.447424086	7.40E-21	0.674266138	0.171781859	0.92703457	0.065151169	0.869885306	0.379373203	0.73911431	0.015074551	FR_dotson-400
CyRT171102b-01	1001	1.75465301	0.901276352	0.453449356	0.512411823	-4.14350478	-1.978176387	-2.733874028	-0.182266239	8.24E-25	2.91E-08	0.004633143	0.00139721	0.000723059	0.078224279	0.025113253	0.870849558	0.173298213	FR_sac-100~sac+200
CyRT171102b-01	1001	1.997256884	1.059088214	0.284036002	0.844106004	-5.469237427	-2.594113657	-3.726792104	-1.346601278	6.53E-28	8.89E-10	0.092896321	8.39E-07	2.70E-05	0.029370347	0.004014568	0.257077493	0.22255049	FR_sacon~sacon+400
CyRT171102b-01	1001	0.784913091	0.069956332	-0.128813948	0.071818683	-0.907817013	-0.233175889	0.286289464	-0.57823813	8.40E-15	0.47232474	0.186051849	0.460622805	0.222269743	0.733436266	0.700068143	0.398552043	0.013127102	FR_tgton+400ms
CyRT171102b-01	1001	1.398240468	-0.002234253	0.099651682	0.053156945	1.093282314	-0.152060236	-0.765799092	-0.276051698	3.10E-30	0.984144869	0.375659712	0.636396756	0.203354963	0.84756672	0.372669978	0.727129277	0.009964531	FR_tgton-dotson
CyRT171106a_1002	1002	5.993687875	0.626459985	0.112265893	-0.357959814	-4.010135067	-2.04191041	-1.05880487	-3.029759301	3.63E-52	0.043057757	0.715866827	0.246380698	0.069623065	0.352816131	0.63086943	0.168439338	0.063761279	FR_dotson+100~medianRT-100
CyRT171106a_1002	1002	6.069152756	0.908546923	0.091714597	-0.355695401	-5.368294399	-1.310102947	-0.996559612	-3.042993051	1.41E-55	0.002423591	0.757381253	0.231500909	0.011882421	0.535521849	0.638475113	0.150787047	0.090180248	FR_dotson+100~sacon-100
CyRT171106a_1002	1002	2.839648947	-0.400347247	0.341736257	-0.2241434	-3.234662342	0.224912075	1.596957056	-2.259669586	1.56E-25	0.100529162	0.16065419	0.356966455	0.063437595	0.89662416	0.358236562	0.192509123	0.064637023	FR_dotson-400
CyRT171106a_1002	1002	8.064964915	4.311929873	0.213363774	0.158784804	-14.43041106	-6.294070503	-2.807989249	0.143355438	2.39E-67	1.77E-29	0.524972578	0.636091809	5.88E-09	0.008870391	0.241991275	0.952146212	0.478233227	FR_sac-100~sac+200
CyRT171106a_1002	1002	8.291285754	4.36511319	0.916413133	1.004602545	-20.42449188	-7.861985847	-3.634825128	-0.527682852	6.79E-64	6.68E-27	0.011663833	0.005755464	7.21E-14	0.002441574	0.159578657	0.837372405	0.486436959	FR_sacon~sacon+400
CyRT171106a_1002	1002	2.09987552	-0.363867868	-0.157637862	-0.477375086	-2.19553132	-2.420875832	1.546066088	2.248656644	7.41E-23	0.060620849	0.41498702	0.014072149	0.112656965	0.079429874	0.263353853	0.103121817	0.061637383	FR_tgton+400ms
CyRT171106a_1002	1002	2.418009813	-0.314204269	0.05144499	-0.309978347	-1.850351821	-0.836205406	1.212455581	0.371460708	2.64E-29	0.09713791	0.785365745	0.101693687	0.171080013	0.534256615	0.369278237	0.782411255	0.034806305	FR_tgton-dotson
CyRT171108a-01	1002	6.847521054	-0.535690806	-0.262503941	0.216076204	-2.547650994	-4.402171457	-3.93542247	-1.536151799	1.46E-45	0.123312317	0.448928214	0.53298603	0.318972352	0.089197487	0.124476753	0.551593208	0.06412695	FR_dotson+100~medianRT-100
CyRT171108a-01	1002	6.996549917	-0.458991868	-0.326059767	0.222997129	-3.273826927	-4.714108965	-3.814209919	-1.873728011	2.69E-48	0.172647737	0.331983068	0.50669918	0.186779671	0.060573229	0.124382458	0.453710258	0.073678183	FR_dotson+100~sacon-100
CyRT171108a-01	1002	6.838723748	-0.342826618	0.212278467	0.031670665	-0.629506905	-3.536122359	2.027369524	4.294573	9.35E-46	0.320539261	0.538126742	0.926775582	0.804244209	0.169331675	0.425130975	0.095536442	0.039887219	FR_dotson-400
CyRT171108a-01	1002	9.556571687	2.744534152	-0.53114928	0.533284182	3.931327843	-1.680177012	-1.005140567	-1.60998384	1.47E-51	1.74E-09	0.219027686	0.217189715	0.217033532	0.600825097	0.751775994	0.616108752	0.250595302	FR_sac-100~sac+200
CyRT171108a-01	1002	9.314343688	3.04566425	0.068460122	0.298962496	0.224351419	-4.41695874	-4.078098059	-1.611738774	6.34E-56	4.68E-13	0.86002615	0.441643321	0.937493775	0.127782756	0.155277437	0.577258036	0.341958368	FR_sacon~sacon+400
CyRT171108a-01	1002	5.785226885	0.556465505	0.129417884	-0.29229083	-0.750357548	-3.429505421	-1.633295006	3.933256901	2.32E-40	0.088541397	0.690815914	0.369485319	0.75431086	0.158005517	0.495972035	0.10573558	0.064959853	FR_tgton+400ms
CyRT171108a-01	1002	6.171873859	-0.040737869	0.250131653	-0.012452557	0.576017058	-2.410210606	1.035447152	3.506046775	4.21E-58	0.869276114	0.312973593	0.959875918	0.752200215	0.192041361	0.570454447	0.058449395	0.041267677	FR_tgton-dotson
CyRT171108b-01	1001	1.290437727	0.583346141	-0.265501379	-0.195121801	3.90791725	-0.301732013	-1.164585761	0.12415724	9.84E-19	3.76E-05	0.058940848	0.164790992	5.41E-05	0.780681749	0.225457721	0.908783668	0.104270515	FR_dotson+100~medianRT-100
CyRT171108b-01	1001	1.276982088	0.63564453	-0.251899575	-0.222076836	3.812828954	-0.06053968	-1.182765199	0.288427176	2.58E-19	4.01E-06	0.065201647	0.103908549	5.06E-05	0.954160598	0.205300697	0.784197165	0.115559661	FR_dotson+100~sacon-100
CyRT171108b-01	1001	0.67610123	-0.059965988	-0.245795366	0.175625559	0.278073585	0.875790426	-0.162590937	-0.948328859	8.02E-14	0.495590994	0.00538681	0.046342726	0.644127386	0.197746915	0.787071694	0.163173735	0.029191933	FR_dotson-400
CyRT171108b-01	1001	2.251558524	2.045506285	-0.717433369	-0.623782192	3.171814785	1.03776955	0.525770324	-0.594237514	1.91E-23	6.23E-20	0.000878273	0.00377341	0.031020877	0.530964371	0.72009284	0.719738886	0.217866351	FR_sac-100~sac+200
CyRT171108b-01	1001	1.551742793	1.400032542	-0.395070835	-0.327003881	-0.355415406	0.110770883	0.431096973	-0.091762367	1.31E-28	4.48E-24	0.002734883	0.013013858	0.692312939	0.912985324	0.631253041	0.927872126	0.22546182	FR_sacon~sacon+400
CyRT171108b-01	1001	0.765768857	-0.026356879	-0.28154029	0.003864865	0.188366848	0.065070743	-0.085656151	-0.331189965	2.20E-14	0.786546069	0.003968444	0.968324166	0.777271259	0.931007583	0.897645022	0.659495495	0.021936282	FR_tgton+400ms
CyRT171108b-01	1001	0.754741793	-0.084309687	-0.210174697	0.095176739	0.325612712	-0.170154329	-0.208714043	-0.394361483	1.78E-26	0.207771237	0.001763691	0.155090998	0.476773698	0.741801937	0.648294587	0.445215512	0.033775699	FR_tgton-dotson
CyRT171116b-01	1002	4.85313002	-0.128885168	-1.413642878	-0.090325245	0.435760025	-1.871750496	-0.238245189	0.610715879	7.42E-96	0.493166915	2.33E-13	0.631005513	0.734875654	0.15412423	0.853105784	0.641655845	0.144336806	FR_dotson+100~medianRT-100
CyRT171116b-01	1002	5.075991856	-0.121721046	-1.403178417	-0.069136298	-0.333537828	-2.605043289	-0.380567544	0.236267134	4.87E-104	0.510321177	1.40E-13	0.70841865	0.7920325	0.043838775	0.763530609	0.854674669	0.148204875	FR_dotson+100~sacon-100
CyRT171116b-01	1002	4.80513504	0.357998393	-0.638481231	-0.155697003	0.988184767	-0.692486869	1.342857938	-0.639661063	4.09E-105	0.039593914	0.000257644	0.369998242	0.405670263	0.567654055	0.258612806	0.597551641	0.04253918	FR_dotson-400
CyRT171116b-01	1002	5.556772302	0.30293091	-0.434517108	0.081138267	-0.005907937	-4.952157675	-0.485841905	0.226520937	4.19E-122	0.089698879	0.015071959	0.649036308	0.996135789	7.76E-05	0.690450425	0.855513374	0.069668116	FR_sac-100~sac+200
CyRT171116b-01	1002	5.608641957	-0.055581688	-0.315398779	0.049416533	0.860799517	-4.329546628	-0.083259993	-1.211342776	3.77E-132	0.741484795	0.061627464	0.769293209	0.455389655	0.000252814	0.942427318	0.30309315	0.046551686	FR_sacon~sacon+400
CyRT171116b-01	1002	4.886095741	-0.133662977	-0.694851747	-0.034807308	1.731869343	-1.889205069	0.242048586	0.202641613	6.12E-110	0.433167211	5.25E-05	0.838227768	0.138077833	0.112716594	0.835638761	0.864751221	0.05785672	FR_tgton+400ms
CyRT171116b-01	1002	4.81693348	0.131893676	-0.651224805	-0.089212559	1.070838445	-1.115029384	0.337640614	-0.191362613	5.51E-134	0.356585082	6.48E-06	0.532824151	0.274116852	0.264144296	0.730092655	0.847938075	0.059119829	FR_tgton-dotson
CyRT171129a-01	1002	9.947708005	-0.852137259	-0.915595177	-0.473629424	1.297311026	4.125427385	3.124778532	-5.48087603	2.17E-109	0.005647623	0.002965853	0.122615886	0.58648465	0.06985586	0.190576699	0.016202903	0.079485944	FR_dotson+100~medianRT-100
CyRT171129a-01	1002	9.071979782	-1.04662454	-0.894381579	-0.348924786	5.062930431	6.73450306	2.206801739	-5.948387986	1.17E-103	0.000407406	0.002461806	0.234959298	0.027233837	0.002105379	0.334490756	0.006530283	0.11720506	FR_dotson+100~sacon-100
CyRT171129a-01	1002	6.309185054	0.210142398	-0.742718225	-0.082050559	1.166615801	-0.370039492	3.563404927	-4.119185756	4.15E-78	0.418550939	0.004449746	0.752023252	0.563983578	0.84756201	0.078599185	0.032909819	0.03987265	FR_dotson-400
CyRT171129a-01	1002	6.592800533	-2.203365099	-0.672945673	-0.12002144	0.99344831	-1.913755261	-0.216230129	-1.286651731	1.09E-86	3.99E-17	0.007206709	0.630102323	0.608668166	0.300566161	0.911256458	0.48625385	0.198401105	FR_sac-100~sac+200
CyRT171129a-01	1002	8.251943079	-3.394414603	-0.249130074	-0.407316515	0.530701124	-7.24306207	-0.035224534	-1.960965538	1.90E-110	6.94E-34	0.322773115	0.106358113	0.786619087	0.000122602	0.985664009	0.293828064	0.347909961	FR_sacon~sacon+400
CyRT171129a-01	1002	8.552552529	-0.082089388	0.507153856	-0.119785747	1.773378255	0.54700313	2.860785147	1.053979686	4.66E-105	0.763940711	0.06416128	0.661252304	0.404889434	0.787207907	0.179393781	0.603026962	0.021735956	FR_tgton+400ms
CyRT171129a-01	1002	7.350288481	0.079783402	-0.175153915	-0.080300642	1.253008197	0.86122598	2.646824031	-0.945985854	5.41E-126	0.685984279	0.374956225	0.684058488	0.414912006	0.556101538	0.085532685	0.517927972	0.015731638	FR_tgton-dotson
CyRT171130a-01	1002	1.03757202	0.383918565	-0.081235462	-0.01477702	0.95170136	-1.182985307	0.917157026	0.700201366	2.14E-13	0.005130653	0.5518006	0.913782948	0.357945447	0.251541859	0.37564249	0.497108471	0.041122973	FR_dotson+100~medianRT-100
CyRT171130a-01	1002	1.167632606	0.4966616	0.011904966	-0.001039114	-0.060317674	-1.252891274	0.372577126	0.985394472	2.01E-16	0.000289798	0.930183424	0.993898359	0.953306836	0.222600244	0.717608112	0.337258736	0.051463882	FR_dotson+100~sacon-100
CyRT171130a-01	1002	0.776479046	0.042129994	0.003823727	-0.033240353	-1.265421571	-0.411635365	1.00907995	0.182649754	2.20E-12	0.694063644	0.971518595	0.756287188	0.119670644	0.610885415	0.214374776	0.821358453	0.012822401	FR_dotson-400
CyRT171130a-01	1002	1.963841956	1.919309226	0.265923148	0.221390418	-3.443180078	-0.167188447	2.600081321	0.167188447	3.94E-21	2.41E-20	0.176106656	0.259871431	0.021145339	0.910233335	0.081256037	0.910233335	0.228176071	FR_sac-100~sac+200
CyRT171130a-01	1002	1.757475347	1.750561249	0.246462556	0.253376654	-2.79331441	0.121677381	1.616808418	0.121677381	1.78E-24	2.56E-24	0.125663367	0.11542836	0.022299796	0.920143236	0.18494517	0.920143236	0.265153743	FR_sacon~sacon+400
CyRT171130a-01	1002	0.963366264	0.087170646	-0.075928665	-0.013672521	-0.896426823	1.069629087	1.750820682	-1.33473785	9.47E-11	0.547192463	0.600022244	0.924759989	0.414268284	0.328271683	0.111248441	0.222661215	0.01678425	FR_tgton+400ms
CyRT171130a-01	1002	0.803211898	0.109040306	-0.034840539	0.023045325	-0.899103714	0.548918271	1.228126012	-0.630951167	5.26E-15	0.269546885	0.724063592	0.815353877	0.229860375	0.461594654	0.101255194	0.397467252	0.017252034	FR_tgton-dotson
CyRT171204a_1002	1002	15.65982927	-5.277186348	1.205442948	0.190653254	0.965607063	-1.274417376	-5.437879951	10.37256043	2.71E-104	2.46E-24	0.011879712	0.689286375	0.794567301	0.71990486	0.143200336	0.003736963	0.312029708	FR_dotson+100~medianRT-100
CyRT171204a_1002	1002	15.45273635	-5.90313716	1.312323126	0.261081249	3.694730237	-2.373325107	-5.899433543	10.5806228	1.77E-108	1.76E-31	0.003965747	0.564107194	0.294270705	0.48184762	0.09444631	0.00185266	0.379240576	FR_dotson+100~sacon-100
CyRT171204a_1002	1002	20.67994032	-0.09657427	0.910289215	-0.470928901	2.824767308	-7.580410221	-8.215443053	0.934348261	3.49E-114	0.866615503	0.11409036	0.41300815	0.527729555	0.077645154	0.0669093	0.82741573	0.033786329	FR_dotson-400
CyRT171204a_1002	1002	17.82118856	-10.13033544	2.766920767	-0.576581822	2.271942298	-7.616335457	-1.442086933	1.073597449	4.13E-157	6.87E-93	1.72E-14	0.09459373	0.396270473	0.003189567	0.590141881	0.675600835	0.75151731	FR_sac-100~sac+200
CyRT171204a_1002	1002	19.3849768	-7.700684044	2.41132726	-0.88861848	-2.372930412	-16.72074993	-1.519493908	0.229527994	1.87E-167	3.04E-67	1.48E-11	0.01029185	0.376150103	2.82E-10	0.570769127	0.928777872	0.644632636	FR_sacon~sacon+400
CyRT171204a_1002	1002	19.6729161	-0.188768545	-0.104233532	-0.055435161	6.98737278	-4.027888958	-0.269885494	-1.672547405	1.16E-126	0.700047926	0.831524762	0.909912329	0.067409329	0.270464489	0.943534412	0.646984181	0.018841227	FR_tgton+400ms
CyRT171204a_1002	1002	20.5142089	-0.150934587	0.442660565	-0.133815696	4.367210913	-5.273754094	-4.008505746	0.27792082	1.16E-140	0.739305099	0.329405419	0.767966176	0.216226415	0.119430942	0.25626289	0.934473879	0.022771144	FR_tgton-dotson
CyRT171206bc-01	1002	12.36808846	2.510547967	0.117975431	-0.220581394	4.298511072	2.169644151	-5.034069124	-1.004007394	1.89E-114	2.00E-10	0.7593039	0.566785159	0.146014412	0.446200193	0.088809372	0.724383961	0.126462372	FR_dotson+100~medianRT-100
CyRT171206bc-01	1002	11.6623388	2.403767286	0.353310386	-0.370124097	7.086967091	4.113503161	-5.582384785	0.224181904	3.81E-112	2.23E-10	0.339464666	0.317006754	0.01276802	0.132912606	0.049495781	0.934640081	0.144389132	FR_dotson+100~sacon-100
CyRT171206bc-01	1002	3.595154431	0.317053799	0.980865156	-0.361080655	-1.645615995	0.882462453	-0.881926871	-0.792833992	1.94E-52	0.119955986	2.02E-06	0.076707941	0.292290814	0.557874506	0.572306299	0.598537652	0.078865298	FR_dotson-400
CyRT171206bc-01	1002	2.179017552	1.552145247	0.099668639	0.005016176	-2.371404215	0.966102716	-3.105441174	0.397420756	6.41E-38	7.36E-22	0.513749372	0.97377543	0.043254798	0.392105439	0.008235996	0.72470468	0.221586642	FR_sac-100~sac+200
CyRT171206bc-01	1002	0.614237177	0.552261056	-0.021439732	-0.030260488	-1.581184172	-0.200626832	-0.786778476	0.01987839	2.07E-17	1.42E-14	0.756756069	0.662000273	0.003049311	0.695097568	0.138840025	0.969019376	0.158091173	FR_sacon~sacon+400
CyRT171206bc-01	1002	1.698605395	0.140519214	0.161226164	-0.146908526	-0.932119129	0.987907128	-0.397064562	-1.839392699	3.78E-29	0.316480426	0.250510986	0.295005072	0.386223549	0.340892172	0.711946067	0.0765784	0.026356954	FR_tgton+400ms
CyRT171206bc-01	1002	3.070309053	0.191781051	0.56134697	-0.333204706	-1.193336311	0.720628762	-0.879762787	-0.897217066	9.48E-65	0.201993708	0.000209595	0.026940829	0.300455683	0.516470375	0.445108268	0.419281538	0.063315856	FR_tgton-dotson
CyRT171206d-01	1002	0.488939974	-0.064095415	-0.160375558	0.242336338	-0.368731704	-0.374349943	0.113644337	0.052650635	1.26E-10	0.386735047	0.030749151	0.001146053	0.517403145	0.49092821	0.841820835	0.922797751	0.049401525	FR_dotson+100~medianRT-100
CyRT171206d-01	1002	0.678346139	-0.014731232	-0.236487019	0.187433344	-1.101103894	-0.824115473	0.796010564	0.076062596	2.69E-14	0.863723539	0.006103782	0.029462842	0.095994086	0.191306078	0.228440298	0.903899855	0.051247532	FR_dotson+100~sacon-100
CyRT171206d-01	1002	0.17204437	0.005328031	0.003648178	0.019843538	-0.289015408	0.637676164	-0.185085769	0.378574765	6.94E-05	0.900946052	0.932083072	0.643006666	0.380410637	0.042954701	0.574194715	0.22869166	0.020363529	FR_dotson-400
CyRT171206d-01	1002	4.959750075	0.766018726	-1.021567665	0.224602349	-4.494077204	4.134071477	-1.490463835	4.153634509	1.78E-39	0.023226258	0.002534571	0.504452481	0.083067367	0.094661829	0.564758356	0.093116283	0.063570029	FR_sac-100~sac+200
CyRT171206d-01	1002	6.642521888	0.804495724	-0.370973603	0.552521476	-11.44014876	-7.102850048	-4.584627075	-0.135284949	4.59E-57	0.02260707	0.291823821	0.116730783	2.90E-05	0.006173818	0.090764874	0.958203229	0.096244083	FR_sacon~sacon+400
CyRT171206d-01	1002	0.225579131	-0.005426117	0.023768332	-0.038510392	0.186590955	-0.076312528	-0.159002645	0.275103877	2.43E-06	0.90842719	0.614428205	0.414499669	0.607232058	0.825574858	0.661351943	0.427097916	0.00689591	FR_tgton+400ms
CyRT171206d-01	1002	0.212456811	-0.026262225	0.0148062	-0.021901826	-0.017962379	0.177034972	-0.026372837	0.165645003	1.38E-09	0.443414085	0.665583541	0.522654221	0.945656311	0.481481209	0.920282741	0.510114311	0.008262367	FR_tgton-dotson
CyRT171207ab-1002	1002	13.62960821	0.990018044	-0.750278848	-0.418379103	2.023036142	-3.026828621	6.045924879	-0.806888494	7.05E-135	0.002963584	0.023940366	0.206801459	0.435684717	0.217772157	0.020262915	0.742238826	0.070057534	FR_dotson+100~medianRT-100
CyRT171207ab-1002	1002	13.54278909	1.204069967	-0.936633662	-0.384065286	1.521122171	-2.148715781	6.710932554	-1.416220908	2.54E-140	0.000154399	0.003121329	0.223088681	0.537732708	0.357463822	0.006830143	0.544035173	0.094151728	FR_dotson+100~sacon-100
CyRT171207ab-1002	1002	10.78141614	-0.07520462	-0.469374831	-0.160029052	-3.292471222	0.637551526	-1.28506451	-1.115751834	7.93E-127	0.787981527	0.093906269	0.567214047	0.133606226	0.758356131	0.557684812	0.590362106	0.022589026	FR_dotson-400
CyRT171207ab-1002	1002	12.63637486	3.14471006	-1.047055456	0.430101408	4.055939246	1.716393655	3.895872904	-0.459019718	4.49E-121	5.08E-18	0.002486289	0.211479552	0.132884322	0.500693933	0.148823472	0.857039489	0.23629939	FR_sac-100~sac+200
CyRT171207ab-1002	1002	11.3608231	2.755034054	0.041223235	0.671666765	-0.565444024	1.266696316	-2.553535629	0.463438011	2.78E-125	2.69E-18	0.890142227	0.024942451	0.808970213	0.56692715	0.275334977	0.834034032	0.214845937	FR_sacon~sacon+400
CyRT171207ab-1002	1002	10.43373145	0.146871841	0.248710347	-0.275469999	-5.450186941	1.283621791	-4.320366555	0.418315612	2.11E-114	0.625045951	0.408063148	0.359553539	0.021132907	0.564404525	0.067207914	0.850991762	0.03360529	FR_tgton+400ms
CyRT171207ab-1002	1002	10.75243768	-0.098514745	-0.17904133	-0.083242513	-3.676409177	0.588242471	-2.433763031	-0.044728067	5.74E-155	0.658639942	0.422175934	0.708911613	0.035960262	0.721852671	0.16423913	0.978403619	0.02778004	FR_tgton-dotson
CyRT171207c_1002	1002	5.099802649	0.350858906	-2.624932613	-0.093115161	-5.334188356	-8.921127972	0.18819736	-5.982777991	5.99E-58	0.163896538	6.22E-22	0.711373619	0.008405257	2.18E-06	0.92548525	0.001330822	0.332597163	FR_dotson+100~medianRT-100
CyRT171207c_1002	1002	4.937851812	0.317359713	-2.403501183	-0.12317187	-4.772810597	-8.63251378	-0.441667444	-5.145829261	8.24E-59	0.18828517	1.97E-20	0.609165159	0.013694543	1.70E-06	0.818643118	0.00387156	0.318182931	FR_dotson+100~sacon-100
CyRT171207c_1002	1002	3.92642071	-0.097803168	-1.254702744	0.498932104	-1.321089189	-1.423443556	-0.320610034	-0.477608247	5.91E-44	0.680729308	2.46E-07	0.036474585	0.4871611	0.415036797	0.866039921	0.784381039	0.111056498	FR_dotson-400
CyRT171207c_1002	1002	2.474538086	-0.363037065	-0.348051702	0.136242039	-6.262327468	-7.760673979	1.231338819	-0.86337209	3.22E-23	0.113419017	0.129032801	0.55173534	0.000702169	5.70E-06	0.501214024	0.60754894	0.11619901	FR_sac-100~sac+200
CyRT171207c_1002	1002	2.897111714	-0.695871735	-0.31650344	0.887254202	-6.844637259	-10.53138761	-1.380889174	-2.387538161	3.08E-32	0.001459587	0.145003097	5.42E-05	9.71E-05	1.68E-10	0.425950979	0.134448678	0.229588912	FR_sacon~sacon+400
CyRT171207c_1002	1002	2.453823672	-0.13787043	-0.30853174	0.30392109	-0.342347866	-1.488120405	-3.024867636	-0.81301414	1.38E-34	0.431560016	0.079012642	0.083571446	0.806968021	0.247999654	0.031510373	0.527622564	0.045228501	FR_tgton+400ms
CyRT171207c_1002	1002	3.465598743	-0.112999693	-0.813780321	0.376904843	-1.254594542	-1.132615204	-1.809739711	-1.18769793	9.01E-63	0.481850694	6.97E-07	0.019487238	0.329013676	0.337294477	0.159488148	0.314361928	0.116309813	FR_tgton-dotson
CyRT171211a-01	1001	2.226983855	-0.201556057	-1.651375633	0.015894419	3.391182614	2.611628126	-2.998740098	1.810786678	3.35E-43	0.171436042	2.43E-26	0.914041149	0.002632745	0.015251797	0.007765956	0.092034145	0.27160887	FR_dotson+100~medianRT-100
CyRT171211a-01	1001	2.071647971	-0.284112533	-1.468133688	-0.013957549	4.057308361	2.789151893	-3.39600655	2.526900038	4.29E-41	0.044741117	3.77E-23	0.921304791	0.000182939	0.006957771	0.001701796	0.014420682	0.272853707	FR_dotson+100~sacon-100
CyRT171211a-01	1001	1.824798209	-0.107477335	-1.074977392	0.050545057	0.411661714	1.062798928	-1.711886178	0.393415896	1.79E-31	0.462780875	7.65E-13	0.729802509	0.712168098	0.319308409	0.125364964	0.712280762	0.12107414	FR_dotson-400
CyRT171211a-01	1001	1.78179237	-0.511878198	-0.718111648	-0.027978706	4.089439696	3.547167967	-1.710127939	1.170690884	3.42E-26	0.001395996	8.11E-06	0.860678491	0.00081762	0.002372026	0.159807166	0.313943087	0.112767638	FR_sac-100~sac+200
CyRT171211a-01	1001	1.303772609	-0.137308312	-0.329177127	-0.272619922	3.367462521	3.471254592	-1.549780422	-0.295113049	3.68E-24	0.262020438	0.007332394	0.026212841	0.000333283	0.000111236	0.097066772	0.740726636	0.091924332	FR_sacon~sacon+400
CyRT171211a-01	1001	1.296624532	0.123357937	-0.410747815	-0.030754776	-0.800524324	0.920630535	-0.639184671	-0.599008526	5.94E-18	0.394712767	0.004740438	0.831904501	0.468770546	0.383555065	0.562913388	0.570665431	0.021713631	FR_tgton+400ms
CyRT171211a-01	1001	1.698856166	-0.01941109	-0.831707964	-0.022413161	-0.514666317	0.81633849	-0.935627539	-0.087286942	1.18E-40	0.867818236	3.23E-12	0.847609595	0.562802097	0.337161373	0.292972899	0.918224997	0.106057318	FR_tgton-dotson
CyRT171214a_1002	1002	2.221438421	1.210835623	-1.075726276	-1.028521176	11.4973338	-3.250774759	-2.039261084	0.35827215	8.64E-11	0.000267245	0.001163837	0.001883988	1.78E-05	0.173418433	0.438267936	0.880517566	0.219830146	FR_dotson+100~medianRT-100
CyRT171214a_1002	1002	2.07985776	1.349590858	-0.987246696	-0.903585566	11.66596088	-2.211376106	-2.949821538	0.023975381	5.65E-11	1.30E-05	0.001290315	0.00317318	2.84E-06	0.317041477	0.226541752	0.991335925	0.247745924	FR_dotson+100~sacon-100
CyRT171214a_1002	1002	0.85811944	-0.04538406	-0.159015625	0.066890818	-2.340429757	-1.267658546	0.534272148	-0.524313899	3.51E-06	0.801958609	0.379859912	0.711649751	0.107901981	0.33593302	0.712926594	0.690408561	0.022875387	FR_dotson-400
CyRT171214a_1002	1002	2.140894099	2.140894099	-0.494774405	-0.494774405	-1.40533419	4.95E-16	4.641366572	2.27E-16	2.48E-10	2.48E-10	0.12821978	0.12821978	0.589503839	1	0.07561143	1	0.174823189	FR_sac-100~sac+200
CyRT171214a_1002	1002	1.736521193	1.736521193	-0.342179097	-0.342179097	-4.009221082	4.57E-16	4.109080758	1.89E-16	1.04E-13	1.04E-13	0.121464972	0.121464972	0.024133346	1	0.020857042	1	0.230754552	FR_sacon~sacon+400
CyRT171214a_1002	1002	1.201427116	0.105957747	-0.051997266	-0.170280525	-2.402527219	-1.779772602	0.948049338	0.800597731	2.97E-09	0.587393125	0.789975058	0.383425038	0.126006941	0.210811783	0.545187284	0.573017875	0.025322129	FR_tgton+400ms
CyRT171214a_1002	1002	1.103822431	-0.02982903	-0.112573956	0.002948259	-2.360906177	-2.036724291	0.647007172	-0.143281548	5.17E-10	0.861240274	0.509638898	0.986215569	0.085631899	0.101780623	0.636648391	0.908107251	0.028949032	FR_tgton-dotson
CyRT171214b-01	1002	1.700010764	-0.249696635	-1.035792882	0.325241166	1.208257199	0.044302346	-1.385679073	-1.139648824	4.28E-21	0.148024151	3.57E-09	0.059723874	0.376950647	0.971882609	0.310991881	0.36475538	0.089499603	FR_dotson+100~medianRT-100
CyRT171214b-01	1002	1.649586352	-0.155148869	-0.873376004	0.24853343	1.044898732	0.563420393	-1.695206991	-0.383200654	3.30E-21	0.35248334	2.38E-07	0.136640313	0.42953847	0.643095956	0.200197576	0.752629325	0.071782933	FR_dotson+100~sacon-100
CyRT171214b-01	1002	1.310662794	-0.504295843	-0.368192562	0.209908886	2.224388549	-1.666542153	-1.604435182	0.157222531	3.06E-17	0.000810421	0.014219421	0.161351371	0.061389078	0.127208077	0.17687547	0.885457696	0.053523377	FR_dotson-400
CyRT171214b-01	1002	2.33784765	0.446918446	0.296509613	0.106462566	-4.465155696	0.852568108	-2.325158457	-2.02146711	4.12E-47	0.002263892	0.04226056	0.465070168	0.000124279	0.422238914	0.044532776	0.057427482	0.067526297	FR_sac-100~sac+200
CyRT171214b-01	1002	2.345980779	0.267702957	0.650504783	0.195863384	-4.888118127	-0.805653236	-2.847354631	-1.587346083	7.89E-49	0.061484065	6.61E-06	0.170911353	1.91E-05	0.43940603	0.012229828	0.127985815	0.100446493	FR_sacon~sacon+400
CyRT171214b-01	1002	1.305611614	-0.081912985	-0.181074547	0.049069584	0.343751624	1.261628831	-1.037610841	0.327120064	1.16E-16	0.590485446	0.234473264	0.747152973	0.775724917	0.255739032	0.389971285	0.76810207	0.011870222	FR_tgton+400ms
CyRT171214b-01	1002	1.326954132	-0.302268687	-0.399221311	0.147265869	0.68944019	0.016529483	-0.973026233	0.452198984	4.76E-25	0.013197732	0.00109102	0.226164745	0.474563539	0.985119858	0.312999303	0.60993951	0.048666968	FR_tgton-dotson
CyRT171220bce-unit1001	1001	6.896455412	2.762432334	1.392187928	0.576749795	1.939645745	-2.497620763	4.578007226	-0.355415195	8.52E-54	3.40E-13	0.000152585	0.11318971	0.504171535	0.374501543	0.11551287	0.899372941	0.222394358	FR_dotson+100~medianRT-100
CyRT171220bce-unit1001	1001	6.963012213	3.23374361	1.607441722	0.651298931	0.814584562	-0.983205028	3.380107736	0.007814106	2.44E-59	6.13E-19	3.55E-06	0.056626471	0.764721686	0.709087121	0.214819492	0.997633925	0.290647495	FR_dotson+100~sacon-100
CyRT171220bce-unit1001	1001	1.522222592	0.06472561	0.224665554	-0.334051674	-0.932189081	-0.68584759	2.513853392	0.790695933	8.19E-14	0.739567318	0.249023373	0.086945244	0.549059883	0.648850564	0.106777507	0.599622696	0.028824829	FR_dotson-400
CyRT171220bce-unit1001	1001	7.060545513	5.962659477	0.419998364	-0.125818619	4.923321644	0.320148554	3.165417792	-0.993309224	2.79E-51	2.13E-40	0.276257361	0.744086246	0.110533825	0.914473579	0.304300955	0.738990681	0.472511604	FR_sac-100~sac+200
CyRT171220bce-unit1001	1001	3.996750888	3.571466965	-0.200098246	-0.336529237	-3.038514139	-0.080666808	0.741966729	-0.491641271	5.76E-45	3.24E-38	0.404221489	0.161103667	0.113394468	0.965305356	0.698519991	0.790942348	0.448906208	FR_sacon~sacon+400
CyRT171220bce-unit1001	1001	1.296914087	0.027939459	-0.224667061	-0.113564412	-0.370906417	-1.460362944	3.506357922	0.727142038	1.02E-13	0.866791012	0.178030913	0.495524893	0.780459253	0.25750135	0.008783821	0.572588331	0.035447555	FR_tgton+400ms
CyRT171220bce-unit1001	1001	1.424635023	0.004096176	0.014287003	-0.25322676	-0.757969174	-1.467960106	3.046516322	0.705771751	1.52E-20	0.977099797	0.920249544	0.076720324	0.506277111	0.18416234	0.007882552	0.522687509	0.042408592	FR_tgton-dotson
CyRT171220f-01	1001	1.035658294	0.478469228	-0.224249498	-0.061019673	2.513363941	-1.190697737	0.908612957	-0.347008395	9.83E-21	6.60E-06	0.032894637	0.56052409	0.003115641	0.133924905	0.282889826	0.661841213	0.105096547	FR_dotson+100~medianRT-100
CyRT171220f-01	1001	1.157557642	0.600334526	-0.204152625	-0.032044845	1.652377368	-1.197647092	0.867647502	-0.393202801	2.29E-25	1.40E-08	0.049427797	0.757200495	0.048678734	0.127402126	0.299727882	0.616265452	0.120900494	FR_dotson+100~sacon-100
CyRT171220f-01	1001	0.509208557	-0.021321955	-0.035313336	0.001473403	-0.090536727	-0.301623315	-0.03708837	-1.079460174	1.35E-08	0.808156557	0.6876059	0.986612858	0.898301221	0.65000243	0.95824436	0.104927019	0.009944704	FR_dotson-400
CyRT171220f-01	1001	5.463794536	4.724733881	-0.337068157	-0.299669442	5.18792436	-1.500363198	1.856544978	0.55350934	8.28E-58	9.37E-47	0.240480315	0.296603996	0.025459107	0.489755922	0.422664249	0.798818323	0.440320796	FR_sac-100~sac+200
CyRT171220f-01	1001	3.861731572	3.545508632	-0.020534233	0.00349989	-1.558710515	-0.475120037	-0.646850069	0.14014353	9.25E-62	1.04E-54	0.915481344	0.985568132	0.318278271	0.745626397	0.678596587	0.923762203	0.472890058	FR_sacon~sacon+400
CyRT171220f-01	1001	0.679320542	-0.179402733	-0.119013498	0.099955428	-0.583557089	-1.290800983	-0.409062055	-0.963858008	1.62E-11	0.067565581	0.224730386	0.307767531	0.46029506	0.082217511	0.60468993	0.193991098	0.026961731	FR_tgton+400ms
CyRT171220f-01	1001	0.577267611	-0.104872503	-0.107389071	0.047643839	-0.109132352	-0.898328743	-0.025643291	-1.238259023	8.34E-15	0.143180086	0.133851956	0.505511608	0.850004399	0.097664831	0.964555594	0.02264007	0.028897655	FR_tgton-dotson
CyRT180129b-01	1002	17.41706203	-0.194681979	-0.892546803	-0.224847548	0.448571851	-0.862265162	-3.964609379	6.756408399	1.86E-141	0.576094504	0.010801721	0.518493615	0.868802769	0.7376089	0.145072549	0.009071425	0.076009994	FR_dotson+100~medianRT-100
CyRT180129b-01	1002	17.60656425	-0.339884277	-0.779737593	-0.167729827	0.081183019	-1.881483275	-4.853197787	6.857483557	1.43E-143	0.325168366	0.024519441	0.627065545	0.975946227	0.461115918	0.072293658	0.00757768	0.077932965	FR_dotson+100~sacon-100
CyRT180129b-01	1002	17.84187548	0.435621088	-0.458307241	-0.169613059	-1.932336619	0.626315615	0.309551538	-2.776497749	4.89E-143	0.215826741	0.192927551	0.629470058	0.48115898	0.809534029	0.910112199	0.285767548	0.019237774	FR_dotson-400
CyRT180129b-01	1002	19.04820793	-3.050117536	-0.09704816	0.585649495	-5.141135121	-11.12881211	1.308792757	2.78412919	3.31E-128	1.10E-11	0.821682248	0.174493096	0.126663422	0.000542797	0.696836141	0.382093429	0.191007959	FR_sac-100~sac+200
CyRT180129b-01	1002	18.92070892	-3.89258069	-0.803924929	0.213319686	-2.125753361	-6.0741224	5.616811655	1.552661421	2.10E-147	3.33E-23	0.025461745	0.551609847	0.447041918	0.022426228	0.045190665	0.557770696	0.331286515	FR_sacon~sacon+400
CyRT180129b-01	1002	17.75667028	-0.150062626	-0.434502739	-0.146722825	0.032820106	0.065428701	-1.899506694	-1.265340093	9.51E-149	0.651417577	0.19141852	0.658675797	0.989891989	0.978738445	0.463635791	0.606358331	0.015443766	FR_tgton+400ms
CyRT180129b-01	1002	17.95495224	-0.040784405	-0.37823962	-0.086739441	-1.930103727	-2.127949962	-1.674332956	-1.440117496	1.43E-171	0.88167733	0.168182846	0.751596768	0.366890851	0.293965482	0.433696041	0.477321367	0.022753499	FR_tgton-dotson
CyRT180129b-01	1003	4.471908571	-0.078308652	-0.178724902	0.156642382	-2.610309043	0.81190658	-0.62884456	-0.384747098	7.41E-105	0.537210511	0.159648926	0.217572508	0.00876081	0.386996148	0.525321492	0.68169048	0.048753845	FR_dotson+100~medianRT-100
CyRT180129b-01	1003	4.818555548	-0.038374596	-0.125366283	0.197381568	-3.824967034	-0.237007225	-0.556595424	-0.472340682	1.26E-116	0.75248854	0.303308817	0.105576183	7.10E-05	0.792190375	0.557730991	0.599599223	0.074346233	FR_dotson+100~sacon-100
CyRT180129b-01	1003	5.678868025	-0.135158926	-0.100258934	0.01688639	-0.456496997	-0.897797233	0.752504334	0.562218341	1.23E-130	0.281876562	0.424511796	0.892940526	0.640998739	0.333496096	0.442242874	0.544565556	0.017642818	FR_dotson-400
CyRT180129b-01	1003	5.98593416	0.572155123	0.18910902	-0.027816177	4.732984364	2.898974024	1.427368707	0.649481885	3.02E-117	0.000169943	0.20879235	0.85312394	6.87E-05	0.009480166	0.223901668	0.558845456	0.13839116	FR_sac-100~sac+200
CyRT180129b-01	1003	5.351047253	0.577897532	0.022665249	-0.096311926	1.440843464	2.568072455	1.125970315	1.599568499	2.18E-123	7.38E-06	0.857927581	0.447068963	0.145378665	0.006421984	0.254829935	0.088287738	0.1108071	FR_sacon~sacon+400
CyRT180129b-01	1003	5.597194886	-0.232511362	0.119171096	0.051753855	-1.533744544	-1.449854717	0.716769859	0.881947937	1.26E-130	0.060925568	0.335673191	0.67566415	0.112720622	0.11361914	0.45776142	0.335158673	0.040669961	FR_tgton+400ms
CyRT180129b-01	1003	5.592320942	-0.083827579	0.031353791	-0.009114697	-0.186511982	-0.663662239	0.585097566	0.676141581	2.60E-186	0.264517701	0.676143019	0.903331351	0.750059164	0.232205728	0.318017562	0.223565428	0.020552933	FR_tgton-dotson
CyRT180131a-unit1002	1002	7.350512881	3.988931166	1.65433046	1.923318275	22.71766978	-3.799213008	-1.322060513	0.245247434	4.51E-39	2.21E-15	0.000547472	6.26E-05	1.68E-09	0.298129205	0.716474187	0.946396379	0.385107244	FR_dotson+100~medianRT-100
CyRT180131a-unit1002	1002	7.441203956	4.309821033	2.061136647	1.920094434	21.25889344	-3.308201111	-2.212723558	1.414830428	4.80E-42	1.45E-18	8.57E-06	3.24E-05	4.05E-09	0.345365533	0.52685604	0.686329847	0.424793077	FR_dotson+100~sacon-100
CyRT180131a-unit1002	1002	3.288058197	-0.261841038	0.20511158	-0.040197834	1.022617158	2.062074538	-0.786366387	0.277549856	8.89E-23	0.389944546	0.500541146	0.894924991	0.66231592	0.379816462	0.736984047	0.905834962	0.012967032	FR_dotson-400
CyRT180131a-unit1002	1002	4.062357725	0.562925685	2.43931778	0.282786376	12.78005594	4.849540507	6.596184135	2.419733327	8.10E-27	0.096828945	5.60E-12	0.40328939	1.54E-06	0.063692194	0.011715108	0.353654542	0.283362868	FR_sac-100~sac+200
CyRT180131a-unit1002	1002	3.380814547	-1.450385458	0.962513823	-0.159045796	7.437001499	8.436888119	4.32484882	5.832359335	2.73E-23	4.09E-06	0.001990046	0.606240925	0.001901157	0.000454605	0.069243809	0.014743413	0.206994172	FR_sacon~sacon+400
CyRT180131a-unit1002	1002	2.570504144	0.387794739	-0.193904737	0.214820914	-1.432746512	1.917913467	-0.994482001	-3.421506335	4.26E-17	0.174987621	0.497077126	0.451886633	0.514186894	0.383719998	0.650631585	0.120781034	0.022816232	FR_tgton+400ms
CyRT180131a-unit1002	1002	3.026250141	0.154994615	0.045820129	0.194951713	0.672011834	1.873535933	-1.91507301	-1.239300949	1.23E-28	0.520616741	0.849328129	0.419195928	0.71721948	0.314079774	0.302447299	0.505238209	0.01537816	FR_tgton-dotson
CyRT180205c-01	1001	2.951728565	-0.021360103	-0.913370306	-0.414555561	1.553575296	-3.436117272	-0.451099829	0.092362218	2.87E-43	0.9045974	5.48E-07	0.020621458	0.282478486	0.011006109	0.754757049	0.94519181	0.133662727	FR_dotson+100~medianRT-100
CyRT180205c-01	1001	2.892207002	-0.08241641	-0.72462341	-0.516859175	2.083007532	-3.321385332	-0.715541422	1.166670842	1.39E-44	0.629637692	3.00E-05	0.002698517	0.133234947	0.010377151	0.605359309	0.365456453	0.128034318	FR_dotson+100~sacon-100
CyRT180205c-01	1001	2.420621909	-0.345515411	-0.643358746	0.116793834	1.67280363	-1.023617588	-2.007638349	-0.246790335	1.07E-29	0.069056252	0.00077768	0.537767107	0.27640416	0.473825943	0.191661927	0.862835767	0.069152538	FR_dotson-400
CyRT180205c-01	1001	2.057693101	-1.179021457	0.190422465	-0.339939362	1.903112523	-0.47650578	-0.785636267	1.041902668	1.05E-24	3.83E-10	0.294964125	0.062103674	0.19666135	0.727889029	0.593571201	0.446979844	0.152365274	FR_sac-100~sac+200
CyRT180205c-01	1001	2.580759988	-1.68659276	0.195455059	0.002599005	1.319834696	-3.296593058	0.394932619	0.682917444	6.28E-33	5.25E-17	0.300294373	0.989000128	0.387868299	0.020979305	0.795989574	0.630925792	0.233373348	FR_sacon~sacon+400
CyRT180205c-01	1001	2.886740765	-0.031767058	-0.740485237	-0.511839783	0.14220446	0.737538238	0.566834224	2.670263006	1.25E-36	0.871285897	0.000192121	0.009468053	0.928671205	0.617863959	0.721256687	0.071659719	0.088549023	FR_tgton+400ms
CyRT180205c-01	1001	2.66975032	-0.283837287	-0.692966694	-0.220240517	1.17524565	-0.054714674	-1.000752367	1.24501686	1.72E-44	0.073201551	1.61E-05	0.163993418	0.358877365	0.963354632	0.434540727	0.296293989	0.100986031	FR_tgton-dotson
CyRT180205c-unit1002	1002	2.881004087	-0.06672331	-0.797060883	-0.414777299	2.270044466	-4.13553383	-1.167568999	-0.196659094	9.40E-42	0.705094685	9.19E-06	0.019261488	0.116581649	0.002377649	0.418767354	0.884085288	0.138504053	FR_dotson+100~medianRT-100
CyRT180205c-unit1002	1002	2.799387634	-0.122405186	-0.600686895	-0.507987546	2.866057381	-3.908311623	-1.49859127	0.903171503	1.17E-42	0.468115088	0.000432178	0.00282133	0.038670834	0.002676514	0.278188313	0.484137862	0.136277417	FR_dotson+100~sacon-100
CyRT180205c-unit1002	1002	2.389505997	-0.323206747	-0.65587839	0.150215801	1.690964929	-1.085885764	-2.334207586	-0.23422009	1.30E-26	0.106171046	0.001141039	0.451815811	0.301089105	0.477181412	0.153829279	0.878085197	0.070350476	FR_dotson-400
CyRT180205c-unit1002	1002	2.030685079	-1.150623718	0.224353692	-0.375260306	2.050450369	-0.496363724	-0.932974113	1.329212862	1.26E-22	3.65E-09	0.234586225	0.047337716	0.184653332	0.730765263	0.545566745	0.357137103	0.153798999	FR_sac-100~sac+200
CyRT180205c-unit1002	1002	2.566409198	-1.704996062	0.231953532	0.038699358	1.486989099	-3.480517452	0.135586425	0.597725667	1.07E-28	3.63E-15	0.255768954	0.849436504	0.373257673	0.026370876	0.93524377	0.701608254	0.222070289	FR_sacon~sacon+400
CyRT180205c-unit1002	1002	2.878345959	0.036872482	-0.699517015	-0.568675522	-0.214642936	0.571680692	0.715831036	2.965157667	5.88E-34	0.856521577	0.000693967	0.00564233	0.897697599	0.714131831	0.66813374	0.058277389	0.087001976	FR_tgton+400ms
CyRT180205c-unit1002	1002	2.642255272	-0.273924497	-0.682077855	-0.198923808	1.266026339	-0.493108385	-1.35218044	1.134694621	2.46E-40	0.099351198	5.14E-05	0.23081129	0.351284534	0.69751523	0.319535526	0.371415976	0.09770506	FR_tgton-dotson
CyRT180208d-unit1001	1001	22.72198209	1.109023436	1.569692975	-1.484851274	10.79173066	25.24403711	1.846012357	-3.056846578	1.56E-83	0.085729887	0.015419847	0.021826921	0.037429094	6.53E-07	0.720305377	0.533153065	0.209385133	FR_dotson+100~medianRT-100
CyRT180208d-unit1001	1001	23.02940399	2.379217615	1.404210969	-0.880794869	5.718111956	28.64077227	0.478139651	-5.785059681	1.88E-84	0.000279289	0.029999534	0.171766125	0.268201462	2.25E-08	0.926110997	0.238964537	0.236661918	FR_dotson+100~sacon-100
CyRT180208d-unit1001	1001	16.4938979	-0.664448502	-0.639452373	-0.589453552	-0.801048939	-1.410190331	1.698446224	4.35812683	9.18E-83	0.16019801	0.176425499	0.212539659	0.832353708	0.695221682	0.65362517	0.226818428	0.043411713	FR_dotson-400
CyRT180208d-unit1001	1001	17.88624942	-3.42541938	-0.042647713	0.417332338	-2.933402827	12.66968811	-1.112755953	-1.043655117	4.54E-88	1.25E-11	0.928318731	0.379191884	0.440742972	0.000567091	0.76978759	0.772880224	0.305746742	FR_sac-100~sac+200
CyRT180208d-unit1001	1001	14.44432674	-1.69299255	-1.148729607	0.54838604	7.87243935	7.050272865	-0.988175776	-4.211724726	8.81E-86	2.95E-05	0.004091731	0.16677918	0.013860894	0.020370011	0.755461636	0.163857587	0.193574631	FR_sacon~sacon+400
CyRT180208d-unit1001	1001	16.01859578	-0.637031241	-0.586522488	-0.223158215	3.846923565	-5.410483548	0.282225314	3.486969739	4.11E-86	0.145735302	0.180242298	0.609405779	0.2727202	0.105478296	0.935760295	0.295779546	0.051472139	FR_tgton+400ms
CyRT180208d-unit1001	1001	16.38707759	-0.529630333	-0.476084609	-0.486322641	2.16726857	-1.065623645	2.37524164	4.477575767	1.50E-96	0.170538809	0.217751374	0.208059075	0.483537718	0.71705159	0.442634398	0.128964263	0.047638377	FR_tgton-dotson
CyRT180215a-unit1003	1003	4.425197426	0.547508802	-0.175720091	-0.952606064	1.106392837	-3.285407391	-1.613300331	0.668829697	2.88E-44	0.039530291	0.507394292	0.00037727	0.598695045	0.086986244	0.442968464	0.726880569	0.087328805	FR_dotson+100~medianRT-100
CyRT180215a-unit1003	1003	4.234196861	0.50538254	0.025722282	-0.75721782	2.121689265	-2.967449427	-2.837737283	0.478145824	2.67E-44	0.04686726	0.919149063	0.003024072	0.291636476	0.105898129	0.158729351	0.794005706	0.08085367	FR_dotson+100~sacon-100
CyRT180215a-unit1003	1003	2.908209891	0.18804899	-0.300008255	-0.4934683	1.155189621	0.991165625	-0.989944169	4.562649805	8.39E-33	0.380399197	0.162127472	0.021860034	0.496815027	0.522153945	0.560317055	0.00344087	0.065050999	FR_dotson-400
CyRT180215a-unit1003	1003	3.695020476	-0.28899047	0.129440014	1.213036516	-6.396399567	-8.218974232	-5.927427905	-2.350942154	3.22E-32	0.294632673	0.638520124	1.48E-05	0.003664712	4.72E-05	0.007030218	0.238172604	0.149811513	FR_sac-100~sac+200
CyRT180215a-unit1003	1003	4.112042931	-1.269643075	-0.127990658	1.593907391	-7.365379442	-12.50749216	-3.852213795	-2.438575944	4.20E-34	2.29E-05	0.664564949	1.36E-07	0.001810197	1.20E-08	0.100641556	0.253360249	0.240096823	FR_sacon~sacon+400
CyRT180215a-unit1003	1003	3.273713056	0.024356224	-0.652999535	0.165163172	0.756985768	1.712120363	-2.043104802	1.682187413	1.52E-33	0.918345098	0.0063195	0.487113602	0.687946626	0.319023221	0.278773612	0.327542773	0.052119832	FR_tgton+400ms
CyRT180215a-unit1003	1003	3.077108292	0.05470484	-0.503043162	-0.057072458	0.538219588	1.584757824	-0.853194696	2.213188943	2.50E-47	0.755344292	0.0044359	0.74511757	0.699139752	0.212161764	0.540182536	0.081831939	0.060168148	FR_tgton-dotson
CyRT180219a-01	1002	1.1986731	-0.134858235	0.414072645	-0.370014668	-0.786664839	0.335210489	0.787597078	0.093458599	9.61E-20	0.271562433	0.000817645	0.002731628	0.413144038	0.713243535	0.412591295	0.918381184	0.08404283	FR_dotson+100~medianRT-100
CyRT180219a-01	1002	1.138365178	-0.128419566	0.400608374	-0.408368152	-0.640520585	0.610265764	1.00208715	0.316497938	9.73E-21	0.255624352	0.000443954	0.000344856	0.469284252	0.467680473	0.25788949	0.706337318	0.101300515	FR_dotson+100~sacon-100
CyRT180219a-01	1002	1.539069028	0.291487567	0.033187403	0.021453561	-1.392406852	0.543777758	1.768388363	0.560436923	7.39E-22	0.049040944	0.822107033	0.884437834	0.229487785	0.620704658	0.127259658	0.610047623	0.028592381	FR_dotson-400
CyRT180219a-01	1002	0.382557124	-0.138155278	-0.044436915	-0.065565057	-0.129241246	0.675354549	-0.110582834	0.830520134	8.14E-07	0.069672836	0.558573001	0.388252351	0.828173658	0.232757308	0.852670567	0.142504661	0.036412048	FR_sac-100~sac+200
CyRT180219a-01	1002	0.430009559	-0.117481511	-0.020815262	-0.003062983	0.267439977	2.938691058	0.170700169	0.441222523	3.84E-07	0.156767384	0.801573156	0.970498805	0.68049726	2.91E-06	0.792662701	0.47435602	0.09458956	FR_sacon~sacon+400
CyRT180219a-01	1002	1.769939372	0.252665455	0.221740997	0.109908779	0.865823214	0.532620464	-1.053762277	1.063495974	4.38E-22	0.134824521	0.189214523	0.514730416	0.512744865	0.671385376	0.425734801	0.397155517	0.024585566	FR_tgton+400ms
CyRT180219a-01	1002	1.594910117	0.18074732	0.182875425	0.067111989	-0.94036964	0.240937948	0.241466889	1.123137481	5.47E-33	0.12383132	0.119486418	0.567049537	0.306633063	0.782437686	0.792759141	0.198618116	0.029548249	FR_tgton-dotson
CyRT180219a-01	1003	27.24381267	0.784790491	0.315348918	0.911920465	18.51815824	11.56078813	8.662024536	6.95268619	1.24E-166	0.082091988	0.4838181	0.043540252	2.93E-07	0.000637043	0.014631819	0.038715534	0.193624428	FR_dotson+100~medianRT-100
CyRT180219a-01	1003	26.0289799	1.171810182	0.252382596	1.206740195	20.93067591	17.38548427	7.617634277	5.858543044	2.05E-164	0.00789002	0.564923244	0.006239275	3.48E-09	1.95E-07	0.027319154	0.073379964	0.260426153	FR_dotson+100~sacon-100
CyRT180219a-01	1003	19.98251567	-0.104613719	0.882740753	-0.127816706	-0.610938536	-0.522526162	3.109474521	3.66173944	2.61E-139	0.802975041	0.035956708	0.760496663	0.852569785	0.867031185	0.344574295	0.241216359	0.02635495	FR_dotson-400
CyRT180219a-01	1003	19.3982365	2.665783256	-1.935529428	0.881943864	11.54451655	15.05537242	1.484387788	2.966404305	7.20E-127	1.28E-08	2.86E-05	0.053676761	0.001360018	1.26E-05	0.677810026	0.382059531	0.23749844	FR_sac-100~sac+200
CyRT180219a-01	1003	19.48389185	0.427730947	-2.313724043	0.621395153	0.16360147	3.876262858	-0.369988538	-4.251624268	2.20E-140	0.291261609	2.66E-08	0.125630478	0.958900748	0.199027295	0.907222884	0.159045064	0.118268759	FR_sacon~sacon+400
CyRT180219a-01	1003	19.80517595	0.058384922	0.182864686	-0.433710702	5.186710219	1.541553349	1.948056156	0.873382448	2.75E-123	0.903360715	0.703765763	0.367417144	0.169603727	0.666734718	0.605448314	0.807225895	0.015469683	FR_tgton+400ms
CyRT180219a-01	1003	19.9553178	0.006201276	0.614617318	-0.323883376	1.096658214	1.140502427	3.142736348	1.167901408	9.26E-157	0.98622031	0.087736344	0.367368558	0.696906313	0.669612234	0.26478473	0.662164061	0.023617362	FR_tgton-dotson
CyRT180221a-01	1001	3.799292994	0.152539204	-1.015987785	-0.374563573	0.980389015	2.792622951	-2.190925071	-1.896221501	2.93E-60	0.397517704	4.01E-08	0.038356089	0.489202355	0.037046674	0.122847572	0.155954439	0.149630967	FR_dotson+100~medianRT-100
CyRT180221a-01	1001	3.469728278	0.064825462	-0.948597825	-0.360710503	2.377039744	3.598662517	-2.408119393	-1.758687751	8.42E-58	0.703076086	5.48E-08	0.034605081	0.076300922	0.004539998	0.072556402	0.1631976	0.168010691	FR_dotson+100~sacon-100
CyRT180221a-01	1001	2.882857012	0.040204873	-0.692593137	0.273633899	0.784119221	0.020419746	-1.184567786	-0.698988059	1.58E-42	0.820837154	0.000117676	0.123995143	0.574463669	0.987605507	0.396470253	0.59497485	0.068370141	FR_dotson-400
CyRT180221a-01	1001	0.510882604	-0.007177242	-0.147195933	-0.005840847	-0.368486526	-0.147914914	-0.617073133	-0.437689466	6.09E-11	0.923956353	0.051047681	0.938083723	0.533336233	0.790503722	0.297172847	0.432032658	0.024952994	FR_sac-100~sac+200
CyRT180221a-01	1001	0.205829857	0.047736446	-0.044556288	0.053991421	-0.296084505	-0.144514118	-0.443085239	-0.265523324	5.64E-07	0.236120033	0.26873127	0.180401392	0.349888077	0.627760502	0.16223353	0.37321746	0.030043749	FR_sacon~sacon+400
CyRT180221a-01	1001	2.618735983	0.262798144	-0.113485537	0.386619513	-1.613861575	0.141966538	-0.687808169	-1.199657262	2.75E-36	0.14525959	0.528752727	0.032506611	0.255063271	0.915218861	0.627314262	0.368666555	0.032448672	FR_tgton+400ms
CyRT180221a-01	1001	2.883518625	0.124051659	-0.457179741	0.302576999	-0.307146085	0.159881709	-0.281245529	-0.561788887	8.22E-55	0.399848598	0.002077634	0.040636846	0.790855787	0.88342447	0.808130463	0.606473659	0.053799548	FR_tgton-dotson
CyRT180322b-unit1002	1002	1.877629989	0.692482601	0.749398771	0.335667786	-0.559334972	-2.266502408	-4.681850168	0.188119197	8.31E-16	0.001372599	0.000549299	0.116979095	0.745477946	0.158315128	0.007117733	0.906541533	0.155659282	FR_dotson+100~medianRT-100
CyRT180322b-unit1002	1002	2.028869865	0.939532827	0.642323671	0.395930004	-1.619881818	-1.621394198	-4.300152199	-0.57479085	7.50E-19	8.35E-06	0.002007345	0.054962528	0.328934769	0.293498702	0.01011	0.709239437	0.186685123	FR_dotson+100~sacon-100
CyRT180322b-unit1002	1002	0.950663025	0.009795604	-0.04671564	0.086389929	-0.571679966	-0.284626745	-0.729950984	0.087721292	1.01E-11	0.940471075	0.721777699	0.510392192	0.589404488	0.772581781	0.490856105	0.929019977	0.012606085	FR_dotson-400
CyRT180322b-unit1002	1002	2.682392284	0.399925634	0.128975346	-0.086699038	5.957816767	2.267763859	-3.917978059	0.970360216	5.73E-19	0.140146447	0.633360031	0.748436715	0.006852947	0.264570543	0.073781629	0.63263056	0.082552219	FR_sac-100~sac+200
CyRT180322b-unit1002	1002	5.020061089	-0.034772242	0.917164716	-0.167006167	14.92490637	10.35437421	-0.045599021	1.898981661	8.35E-27	0.930512178	0.022366864	0.675422344	6.44E-06	0.000660568	0.988697479	0.526085119	0.175591545	FR_sacon~sacon+400
CyRT180322b-unit1002	1002	1.003976052	0.013237707	-0.305293128	0.060987415	-0.85728912	-1.321306589	1.618527315	-0.397632652	1.83E-12	0.920813099	0.022796343	0.647047545	0.425529523	0.187292096	0.133303139	0.690876866	0.053477537	FR_tgton+400ms
CyRT180322b-unit1002	1002	1.023232796	0.043842043	-0.211453223	0.000221871	-0.577045648	-0.826225311	0.881490316	-0.317065577	2.69E-19	0.667197716	0.039144364	0.998263307	0.483410225	0.281039496	0.284777946	0.67870829	0.040262261	FR_tgton-dotson
FaRT120530c-unit4001	4001	3.473340155	0.018415965	0.10292295	0.009447953	-0.369206793	-2.778355668	-0.324714798	1.48967766	1.64E-32	0.943314269	0.691116897	0.970900343	0.838173078	0.169366139	0.857450079	0.460723334	0.01273798	FR_dotson+100~medianRT-100
FaRT120530c-unit4001	4001	3.413673988	-0.162990676	0.1055358	0.122390703	-0.160261893	-2.718922324	-0.352427288	1.304163445	5.09E-38	0.477153492	0.645222243	0.593405045	0.920196539	0.128694412	0.82563019	0.465503886	0.016220876	FR_dotson+100~sacon-100
FaRT120530c-unit4001	4001	3.207938193	0.260036356	0.115715524	-0.281103979	-1.699702891	1.78269938	1.580724555	0.482760047	1.36E-38	0.22310501	0.587347884	0.187924166	0.253828389	0.28374133	0.288517923	0.771399291	0.022351672	FR_dotson-400
FaRT120530c-unit4001	4001	4.080714413	-0.134318766	-0.381631948	0.438301883	-0.267190078	2.432721784	-0.25238779	0.154483822	3.61E-40	0.610738175	0.148724331	0.097404248	0.884632705	0.23729906	0.890982738	0.940109791	0.023783693	FR_sac-100~sac+200
FaRT120530c-unit4001	4001	3.239519447	0.036908759	-0.077642695	0.079970406	-0.123680671	1.182702297	0.302625246	-0.666144181	6.20E-43	0.853557516	0.697827686	0.689236607	0.92938431	0.448116382	0.828341181	0.669095487	0.007184597	FR_sacon~sacon+400
FaRT120530c-unit4001	4001	3.12676393	0.181146861	0.049317578	0.052393778	0.763592137	-0.146761376	0.725846301	0.385724692	4.71E-36	0.405436507	0.820718415	0.809744774	0.615225425	0.931043384	0.632797997	0.820097727	0.009384541	FR_tgton+400ms
FaRT120530c-unit4001	4001	3.151605794	0.236824102	0.003582521	-0.088161574	-0.278711011	0.03948657	0.810371788	-0.293947793	5.48E-56	0.140306726	0.982170408	0.582444103	0.803298135	0.974787425	0.469101272	0.814005884	0.012168858	FR_tgton-dotson
FaRT120531a-unit4002	4002	18.09696273	-1.162986763	1.035014239	0.358695363	4.240868858	-0.250160627	-7.300274318	5.316803823	1.33E-184	0.003805691	0.009951756	0.370404292	0.125588659	0.934894593	0.008511599	0.082967199	0.034500349	FR_dotson+100~medianRT-100
FaRT120531a-unit4002	4002	18.18998102	-1.483993523	0.815061287	0.074453811	4.787994571	-1.756387287	-5.049315976	6.189939066	5.07E-200	7.01E-05	0.028158994	0.840726579	0.061820039	0.535516975	0.048935465	0.02931893	0.041479731	FR_dotson+100~sacon-100
FaRT120531a-unit4002	4002	12.6010273	-0.268966574	0.670313859	0.247478406	-0.922321274	1.436283145	-1.371320728	0.511648778	4.53E-170	0.373459617	0.026842946	0.412812706	0.658579727	0.534352583	0.511236734	0.824790074	0.015634551	FR_dotson-400
FaRT120531a-unit4002	4002	16.12506082	-3.28531142	0.074703019	0.601486181	1.594079466	-5.900463549	-1.035924801	3.501828293	1.66E-189	9.57E-20	0.829716188	0.083764247	0.506600107	0.026729581	0.665996742	0.187908191	0.163603047	FR_sac-100~sac+200
FaRT120531a-unit4002	4002	13.62870861	-3.536227266	-0.261110759	0.467342077	-6.105889345	-13.69204412	-1.428100627	-0.367450898	8.80E-195	3.46E-31	0.360421203	0.10194577	0.002049631	7.28E-10	0.468993413	0.866346479	0.31338982	FR_sacon~sacon+400
FaRT120531a-unit4002	4002	13.92478573	-0.651350927	0.602496107	-0.003543882	0.72593331	2.337183216	-3.1654352	1.698656816	2.01E-179	0.040220751	0.057677228	0.991076816	0.740210088	0.335190723	0.148600219	0.483573852	0.019041197	FR_tgton+400ms
FaRT120531a-unit4002	4002	13.20111383	-0.378276952	0.616416018	0.037981177	0.494551416	2.66446655	-1.850485191	1.423043783	9.85E-219	0.121496161	0.011778889	0.87630567	0.769253111	0.153861649	0.272609674	0.445980545	0.022938791	FR_tgton-dotson
FaRT120601a-unit4001	4001	5.095866036	0.404486404	-0.420380108	0.174468051	-0.496609196	4.061755586	-0.131226819	-0.277604288	6.79E-46	0.203033794	0.185876738	0.582672932	0.812918285	0.108822994	0.95013358	0.912603718	0.012808963	FR_dotson+100~medianRT-100
FaRT120601a-unit4001	4001	5.162100418	0.346477102	-0.427778982	0.189630192	-0.473512847	3.719284499	0.116151932	-1.5029734	1.12E-49	0.256792732	0.161645588	0.534616944	0.814491303	0.126774761	0.954101076	0.536748591	0.012092568	FR_dotson+100~sacon-100
FaRT120601a-unit4001	4001	5.411490285	-0.058275733	-0.492480122	0.165095984	-2.157857323	1.845942619	-0.994753712	-2.246328406	3.30E-63	0.830194248	0.070460714	0.543563131	0.229978793	0.394064685	0.579755082	0.299774007	0.017568088	FR_dotson-400
FaRT120601a-unit4001	4001	4.139003659	0.154193896	-0.309220861	0.149307309	0.908846928	1.729285039	0.3681401	0.259344899	3.49E-47	0.542671026	0.222442196	0.555530073	0.587201589	0.391583521	0.825919346	0.897720189	0.008476814	FR_sac-100~sac+200
FaRT120601a-unit4001	4001	3.802176415	0.279252414	0.001272093	-0.219716679	-1.026484912	-0.25370561	-0.341365701	1.159161233	2.56E-51	0.204910493	0.99538817	0.318390713	0.480537376	0.884958533	0.814473367	0.508675097	0.011104338	FR_sacon~sacon+400
FaRT120601a-unit4001	4001	5.03743731	-0.678356762	-0.146328097	-0.008251711	0.605422628	-1.181231232	-2.405827433	-1.26922116	1.55E-64	0.006735111	0.557292604	0.973593967	0.7133215	0.55210547	0.144759864	0.522900782	0.028403024	FR_tgton+400ms
FaRT120601a-unit4001	4001	5.337289858	-0.326582244	-0.25782155	0.116735608	0.126005758	0.915200637	-2.776983805	-1.370892808	1.17E-88	0.1183163	0.217320409	0.576179729	0.927254547	0.582293481	0.044702152	0.410092311	0.025163427	FR_tgton-dotson
FaRT120702d-unit4001	4001	5.21665448	-0.004012847	0.216882163	-0.075441692	0.423373482	0.43226568	2.032651844	4.793663493	1.30E-60	0.987814683	0.409334134	0.774027858	0.828286148	0.813837137	0.298042678	0.009328934	0.02507323	FR_dotson+100~medianRT-100
FaRT120702d-unit4001	4001	5.115295466	-0.177960416	0.245963668	0.01381605	1.185696751	0.06582386	1.877707066	4.880749431	6.33E-65	0.467850307	0.3158232	0.955037867	0.514937171	0.969329151	0.302646182	0.004571284	0.030535185	FR_dotson+100~sacon-100
FaRT120702d-unit4001	4001	5.542573038	-0.234751287	0.015319212	0.158342297	-0.627119512	-0.481993009	-1.200089253	-1.040992346	2.56E-78	0.308121979	0.946936837	0.491641722	0.713825333	0.764394185	0.482919444	0.517519286	0.009501602	FR_dotson-400
FaRT120702d-unit4001	4001	4.351993723	0.347026006	0.359616543	0.464152986	3.915244406	0.543622217	3.012269103	-0.611091567	3.38E-63	0.103302588	0.091423886	0.029565147	0.013569565	0.714446075	0.057133638	0.680857796	0.059741973	FR_sac-100~sac+200
FaRT120702d-unit4001	4001	3.584051238	0.262521774	0.439965	0.405802389	2.639833185	-0.170322611	0.613429622	-0.117690629	2.37E-59	0.152585791	0.016780551	0.02731186	0.053097221	0.894176119	0.652350029	0.926764101	0.048719459	FR_sacon~sacon+400
FaRT120702d-unit4001	4001	5.685317428	0.019149608	0.311631675	-0.04080442	1.237496673	-1.539340631	-1.571955785	-0.620673311	2.97E-82	0.932793555	0.170483413	0.85739545	0.463351296	0.332185369	0.351679777	0.695647058	0.01423247	FR_tgton+400ms
FaRT120702d-unit4001	4001	5.569778339	-0.176510659	0.175891204	0.0480076	0.515593355	-1.244624571	-0.842009673	-0.452942467	6.72E-110	0.309609398	0.311308085	0.782148787	0.689340766	0.305134281	0.513942234	0.708836147	0.011090852	FR_tgton-dotson
FaRT120718b-unit6001-7001	6001	1.633346631	0.045890328	0.033427036	-0.125426933	-1.340932461	1.562140968	-0.274042471	1.14379865	4.40E-25	0.756777428	0.821507801	0.397438362	0.185002217	0.166540606	0.786270942	0.310844458	0.016633872	FR_dotson+100~medianRT-100
FaRT120718b-unit6001-7001	6001	1.546949249	-0.011591064	0.077255021	-0.100996444	-0.926967963	1.367314627	-0.749164847	1.372871969	9.26E-29	0.928479729	0.549761135	0.434325174	0.292939178	0.164758663	0.395237212	0.16305281	0.02021218	FR_dotson+100~sacon-100
FaRT120718b-unit6001-7001	6001	1.167794306	0.029630286	0.010182372	-0.179291686	-1.669931403	0.93606247	0.620486425	0.671508428	8.12E-21	0.802539851	0.931517514	0.130748634	0.039290802	0.299704546	0.442798997	0.456759888	0.02059184	FR_dotson-400
FaRT120718b-unit6001-7001	6001	1.402052702	-0.794438701	0.158385606	-0.106808279	1.765224213	-0.864759601	0.364345126	-0.914385017	8.08E-25	1.25E-09	0.216328958	0.404200131	0.043680557	0.375043838	0.67646838	0.348285576	0.100725288	FR_sac-100~sac+200
FaRT120718b-unit6001-7001	6001	2.122701056	-1.568004882	0.113352733	-0.064295026	1.52312002	-2.998797046	-1.091240743	-0.178905778	1.55E-39	3.45E-24	0.435736129	0.658345415	0.125066383	0.006975796	0.271479951	0.871587674	0.2352567	FR_sacon~sacon+400
FaRT120718b-unit6001-7001	6001	1.065205881	0.007664241	0.159180891	0.149910374	-0.789632438	-0.087063565	-1.111535278	0.080422213	1.05E-18	0.946961343	0.167552498	0.193636093	0.315272408	0.920929729	0.157717526	0.926943697	0.018743311	FR_tgton+400ms
FaRT120718b-unit6001-7001	6001	1.132937433	0.07785886	0.165322336	0.090435049	-1.442791148	0.981486539	-0.73495985	0.25314723	7.88E-19	0.52361872	0.176021203	0.45885518	0.083617085	0.291135096	0.377539252	0.785286321	0.024093266	FR_tgton-dotson
FaRT120718b-unit6001-7001	7001	0.585165808	0.033563521	-0.194725553	-0.072968664	-1.369526777	2.591107639	1.090176563	-1.991240128	1.27E-07	0.758109662	0.074503668	0.503246295	0.065949715	0.001898863	0.14298756	0.016752203	0.049546692	FR_dotson+100~medianRT-100
FaRT120718b-unit6001-7001	7001	0.496202638	-0.066478824	-0.11748686	-0.017205346	-0.793984537	2.539646601	0.709755734	-1.905490325	1.72E-06	0.516102363	0.251375582	0.866504363	0.255766307	0.001197484	0.309606185	0.014807849	0.047842329	FR_dotson+100~sacon-100
FaRT120718b-unit6001-7001	7001	0.640563584	-0.132049739	0.076705745	0.071238085	0.238574902	0.480500151	-0.731684552	-0.524987735	3.13E-10	0.184761611	0.4407583	0.473993867	0.725121948	0.525816177	0.28115148	0.488239772	0.011356988	FR_dotson-400
FaRT120718b-unit6001-7001	7001	0.488182505	-0.328219303	-0.006369622	-0.054843451	-0.454525133	0.923858206	0.161974933	-0.051135255	5.90E-09	7.66E-05	0.938264081	0.504962109	0.417960406	0.140549497	0.772783475	0.934905663	0.054770804	FR_sac-100~sac+200
FaRT120718b-unit6001-7001	7001	0.268078693	-0.136802712	0.01719311	-0.039576131	-0.265413909	1.12857678	0.053151578	-0.82104525	1.42E-06	0.012946108	0.753939158	0.470700554	0.478179956	0.00711465	0.88702445	0.049773089	0.051818805	FR_sacon~sacon+400
FaRT120718b-unit6001-7001	7001	0.605792026	-0.003011945	-0.035606571	0.07919682	1.096763707	-0.698262806	-0.142911131	-0.582226907	6.26E-08	0.978165563	0.746294791	0.47187843	0.144488422	0.404785211	0.849011653	0.487213724	0.011860394	FR_tgton+400ms
FaRT120718b-unit6001-7001	7001	0.609690902	-0.078766906	-0.005814327	0.070551019	0.410866555	-0.139790628	-0.057723524	-0.386709408	1.46E-15	0.284762689	0.937022387	0.337945266	0.41321463	0.802956701	0.908443874	0.490131716	0.009405163	FR_tgton-dotson
FaRT120720c-unit2001	2001	1.051627512	0.114087965	-0.275366248	-0.06579167	-0.414359203	-1.27627738	0.632814273	-0.899497605	1.15E-11	0.446347596	0.066614329	0.660463555	0.694626237	0.22626405	0.548859728	0.393506862	0.023524467	FR_dotson+100~medianRT-100
FaRT120720c-unit2001	2001	1.095548965	0.1058565	-0.174794148	-0.06587432	-0.70151605	-1.639159303	0.39021853	-0.546886116	1.25E-13	0.455891922	0.218568567	0.642562267	0.483176932	0.101320385	0.696432222	0.583952933	0.021834173	FR_dotson+100~sacon-100
FaRT120720c-unit2001	2001	1.752889135	0.272313182	-0.133194109	-0.130965338	0.195213432	-0.758320028	-2.255820351	0.236859288	6.88E-21	0.1204271	0.446883803	0.45451847	0.874258201	0.538162026	0.068110495	0.847485529	0.028511924	FR_dotson-400
FaRT120720c-unit2001	2001	1.563867677	-0.02719915	0.319721779	0.262336666	-2.124385084	-3.880856995	0.734959834	0.30590227	5.42E-16	0.882363459	0.082635991	0.154126101	0.1016726	0.002869351	0.570541603	0.813016867	0.058112548	FR_sac-100~sac+200
FaRT120720c-unit2001	2001	1.092548219	-0.056681666	0.069847216	0.299877549	-0.463330119	-2.403645742	0.602894861	-0.423827748	2.91E-18	0.63231308	0.555486819	0.011734657	0.578922645	0.004143712	0.470287526	0.611102567	0.058579954	FR_sacon~sacon+400
FaRT120720c-unit2001	2001	2.172927642	0.204134852	0.404123473	-0.045367425	-0.249119513	-0.13119466	-0.133978107	-1.140631452	1.42E-24	0.298667617	0.040097111	0.817198583	0.857064328	0.924305883	0.922831803	0.409009338	0.028259988	FR_tgton+400ms
FaRT120720c-unit2001	2001	2.050336738	0.24580138	0.1196255	-0.060952058	-0.219375333	-0.789899189	-0.594404156	-0.611262917	6.05E-34	0.104001389	0.428134377	0.68630204	0.836567872	0.457050018	0.576280271	0.564875021	0.023054222	FR_tgton-dotson
FaRT120723bc-unit2001	2001	8.342029804	0.29964564	-0.40181688	-0.774869491	7.946955528	-0.238158046	-0.28939609	2.300600435	8.15E-46	0.551330079	0.424438927	0.123960506	0.023088467	0.953169222	0.93381255	0.570596538	0.031178985	FR_dotson+100~medianRT-100
FaRT120723bc-unit2001	2001	7.675717058	0.162519232	0.013761666	-0.534782902	9.270798295	1.817795125	-1.629666921	3.576664727	2.27E-46	0.723212751	0.976072877	0.244273837	0.00375941	0.623325592	0.608360355	0.334106669	0.036016803	FR_dotson+100~sacon-100
FaRT120723bc-unit2001	2001	6.126275161	-0.289476069	0.247215359	-0.378747617	2.407023195	-0.833733322	-1.578904534	-1.053565689	1.29E-33	0.523732828	0.586054753	0.404249703	0.444312495	0.81983529	0.615748649	0.77349718	0.009497303	FR_dotson-400
FaRT120723bc-unit2001	2001	6.320758714	0.301705652	0.635167512	0.526293654	-4.087034224	-5.639969615	0.298680654	0.562283573	2.81E-34	0.514237232	0.170157389	0.255510677	0.202711838	0.131098375	0.925741436	0.880158133	0.029039196	FR_sac-100~sac+200
FaRT120723bc-unit2001	2001	7.817252821	-0.651559201	0.27111454	0.691861016	-6.160691399	-10.64507852	1.018730334	-1.258258332	1.68E-50	0.139524067	0.538138957	0.116731675	0.044092549	0.002896176	0.738480237	0.723089301	0.055126917	FR_sacon~sacon+400
FaRT120723bc-unit2001	2001	6.765496149	-0.100796048	0.00796203	-0.547572757	-1.63841557	0.453479593	1.257322319	-1.957004674	9.52E-39	0.825323728	0.986090168	0.231014754	0.604748443	0.9020123	0.691200231	0.595264292	0.009931842	FR_tgton+400ms
FaRT120723bc-unit2001	2001	6.476901702	-0.289042508	0.052078714	-0.452473421	-0.69565174	-0.611916244	1.108139738	-2.238260342	2.90E-51	0.423443531	0.885271538	0.210493699	0.780930391	0.833503223	0.657785865	0.44213152	0.013505208	FR_tgton-dotson
FaRT120920b-unit2001	2001	1.391137574	0.053435621	-0.211657957	0.380376221	1.927654712	-1.431409256	-1.248467033	-1.045358831	1.49E-16	0.738253334	0.18616789	0.017842073	0.089909757	0.207784149	0.271448027	0.357332609	0.047363491	FR_dotson+100~medianRT-100
FaRT120920b-unit2001	2001	1.294429602	-0.069790809	-0.189135976	0.358246895	2.518390366	-1.59603595	-1.37972075	-0.787906045	2.38E-16	0.641583025	0.207603104	0.017331024	0.018354222	0.134291557	0.195023696	0.459206485	0.054493475	FR_dotson+100~sacon-100
FaRT120920b-unit2001	2001	2.141463908	-0.131428862	-0.279239411	0.112467627	-0.2822438	1.579211644	-1.070370644	-0.402376529	1.14E-24	0.494970033	0.147581587	0.559202309	0.836272427	0.24832356	0.433388414	0.76843643	0.020794931	FR_dotson-400
FaRT120920b-unit2001	2001	1.979054383	-0.603334215	-0.15492616	0.30478593	0.406229853	-1.962068907	-0.02034971	-0.003452459	1.36E-21	0.001941081	0.423011636	0.115480073	0.767011976	0.153296016	0.988157327	0.997992083	0.053265598	FR_sac-100~sac+200
FaRT120920b-unit2001	2001	3.47541999	-0.762633559	0.40774806	0.420217808	0.687700969	-3.066201339	0.466793695	2.818800418	3.16E-45	0.000329998	0.053228663	0.046389612	0.644916898	0.040642012	0.754409809	0.059713468	0.070998037	FR_sacon~sacon+400
FaRT120920b-unit2001	2001	2.588331496	0.517388487	-0.027175326	-0.052427842	-3.600540832	0.736507775	0.154882822	0.420749516	2.30E-33	0.00737002	0.887467819	0.78485761	0.008554114	0.589067351	0.909477352	0.757593543	0.043272826	FR_tgton+400ms
FaRT120920b-unit2001	2001	2.374852763	0.196122278	-0.179308811	0.040610991	-2.344095927	0.502623567	-0.329169193	-0.317840215	9.46E-43	0.189855806	0.23057909	0.78577068	0.027542393	0.635594149	0.756124334	0.764416201	0.026693983	FR_tgton-dotson
FaRT120921d-unit2001	2001	3.712371719	0.608196194	-0.331316886	0.379862593	-0.357166947	5.191560221	-0.004013112	-2.147445611	0.000107213	0.513232084	0.721553314	0.682855866	0.013590047	0.108262399	0.977602669	0.50463775	0.032049271	FR_dotson+100~medianRT-100
FaRT120921d-unit2001	2001	3.004602548	0.084171065	-0.73013072	0.103554858	-0.255338619	5.859255276	0.051796938	-2.471270985	0.000596835	0.921526742	0.393505804	0.903536106	0.053794289	0.04923181	0.693549092	0.403829446	0.045502833	FR_dotson+100~sacon-100
FaRT120921d-unit2001	2001	3.116646392	-0.030261645	-0.652655736	-0.415853886	-0.255141139	-2.188574805	0.088330129	-0.509796148	4.15E-07	0.958681383	0.265040967	0.476945849	0.005184346	0.279957001	0.326425654	0.80086337	0.041437707	FR_dotson-400
FaRT120921d-unit2001	2001	2.89562797	-0.603720421	0.254242781	-0.154594626	-0.189464357	6.10792858	-0.008237581	-0.716215516	1.01E-07	0.240408071	0.620230055	0.763107675	0.017556913	0.000768245	0.916819741	0.686556284	0.154120316	FR_sac-100~sac+200
FaRT120921d-unit2001	2001	3.184897806	-1.316494912	1.163786765	-0.117481145	-0.154454639	-2.362363195	-0.086494598	4.679329119	6.97E-08	0.019264458	0.038092167	0.832757441	0.072886322	0.221068868	0.313035072	0.016266237	0.111399411	FR_sacon~sacon+400
FaRT120921d-unit2001	2001	4.096383668	0.910936087	-0.679343313	-0.068017845	-0.413938433	-0.129199779	0.061781856	2.337110017	2.00E-09	0.152437455	0.285011843	0.91455911	4.10E-05	0.953027971	0.526640895	0.287733278	0.056247561	FR_tgton+400ms
FaRT120921d-unit2001	2001	3.591909879	0.463052256	-0.783610176	-0.516231804	-0.335210203	-1.43226933	0.107453604	0.609353572	2.00E-12	0.315567218	0.090646215	0.2634315	5.68E-06	0.369399165	0.13095139	0.702171829	0.044468815	FR_tgton-dotson
FaRT120927b-unit2001	2001	0.704157126	-0.171029248	-0.227062987	0.113142004	-1.036181435	0.413489088	0.675690742	0.76610267	4.70E-13	0.071231669	0.016762299	0.23225333	0.13360157	0.555136975	0.327652816	0.274484825	0.039527855	FR_dotson+100~medianRT-100
FaRT120927b-unit2001	2001	0.798439761	-0.074246686	-0.281669689	0.08259794	-1.656816671	0.438200971	0.990313875	0.667283827	2.92E-16	0.430672695	0.002915987	0.380698072	0.016146964	0.529771479	0.149664628	0.338778839	0.043462794	FR_dotson+100~sacon-100
FaRT120927b-unit2001	2001	0.480862983	0.03344262	-0.093953786	-0.016491213	-0.794297733	0.129473482	0.318961822	0.596489113	2.98E-15	0.570376855	0.111285098	0.779569492	0.064910394	0.76659751	0.457863764	0.17187553	0.016742402	FR_dotson-400
FaRT120927b-unit2001	2001	0.880021525	0.112384412	-0.349506138	-0.193991304	-0.482158634	0.904981896	0.351330397	0.366368673	6.34E-17	0.267957245	0.000613004	0.056170144	0.514259233	0.228251135	0.634574462	0.625484359	0.034399504	FR_sac-100~sac+200
FaRT120927b-unit2001	2001	0.602248503	0.153875859	-0.232400178	-0.181863296	0.826923038	0.495448652	-0.364289331	0.466539307	1.21E-15	0.034706983	0.001473843	0.012648697	0.119136086	0.35742844	0.491923341	0.386148835	0.05786057	FR_sacon~sacon+400
FaRT120927b-unit2001	2001	0.571344512	-0.04822478	-0.016493395	0.030404639	-0.417320351	0.400944839	0.017405527	0.21399774	6.93E-10	0.595238527	0.855801796	0.737641719	0.528304843	0.550748102	0.979012987	0.750113427	0.005219077	FR_tgton+400ms
FaRT120927b-unit2001	2001	0.545594079	-0.008700704	-0.057352216	0.010131285	-0.61327888	0.391847217	0.07131936	0.609797295	6.26E-17	0.889883316	0.361645643	0.871923525	0.181089883	0.39979156	0.876288344	0.190325473	0.012810252	FR_tgton-dotson
FaRT120928b-unit2001	2001	1.55635457	-0.155074298	-0.047517562	-0.086568507	0.758780838	-1.219916733	-0.864685295	1.401014306	1.36E-20	0.326656589	0.763623156	0.583832503	0.484200107	0.281518476	0.425377222	0.21627756	0.015520451	FR_dotson+100~medianRT-100
FaRT120928b-unit2001	2001	1.548035741	-0.119598788	-0.145716909	-0.131569844	0.979313064	-0.861952689	-0.536236086	0.99198763	5.63E-22	0.428771226	0.335090642	0.38406796	0.345177674	0.426015708	0.605086029	0.359669222	0.018949625	FR_dotson+100~sacon-100
FaRT120928b-unit2001	2001	2.624956421	-0.243081418	0.149014755	0.121357454	1.051936399	-1.273473209	1.785817941	-1.876737529	3.39E-30	0.249157843	0.479674015	0.564816698	0.467188684	0.399205158	0.217389707	0.214334704	0.023668093	FR_dotson-400
FaRT120928b-unit2001	2001	1.222307501	-0.040583507	-0.406303297	0.249301073	2.363028561	-0.369199979	-0.773827272	-1.022219938	2.30E-14	0.792330968	0.008684147	0.10638074	0.025963516	0.738138892	0.464596525	0.354863605	0.052344504	FR_sac-100~sac+200
FaRT120928b-unit2001	2001	1.438040563	0.033453693	-0.281598265	0.363989145	5.227496945	-0.476166638	1.090305197	-0.980465999	4.01E-19	0.826545237	0.06568253	0.017519311	9.02E-07	0.663321342	0.298344299	0.370237807	0.104389519	FR_sacon~sacon+400
FaRT120928b-unit2001	2001	3.286229504	-0.28379181	0.219509518	0.177550593	0.161984993	-1.578692952	1.87243591	1.175794563	3.95E-37	0.220721547	0.343337139	0.443310156	0.918794274	0.341473079	0.239015325	0.478527482	0.019625114	FR_tgton+400ms
FaRT120928b-unit2001	2001	2.95837341	-0.23191507	0.18768965	0.064092955	0.5287021	-1.050856083	1.695308637	-0.884247977	4.10E-48	0.187500081	0.285933579	0.715387777	0.661190498	0.404177805	0.160404062	0.482666765	0.023146378	FR_tgton-dotson
FaRT130524f_1002_new	1002	2.787977546	0.61937473	-0.697915642	-0.876623551	6.456358825	2.305459723	-2.799998963	1.02560879	1.27E-18	0.035664807	0.018055683	0.003066628	0.146498131	0.606277255	0.528217504	0.818616263	0.083567173	FR_dotson+100~medianRT-100
FaRT130524f_1002_new	1002	3.471998977	1.035874904	-0.572915716	-0.811713283	1.131686621	-0.788633053	-2.367127618	-0.00871643	6.35E-21	0.002499916	0.092534615	0.017455666	0.825537407	0.878847918	0.6448023	0.998655741	0.067045429	FR_dotson+100~sacon-100
FaRT130524f_1002_new	1002	0.521576874	-0.047082116	-0.025439913	0.003332441	-0.658095722	0.042562929	-2.472890231	0.193079273	2.76E-05	0.700437535	0.835305513	0.978272528	0.721983938	0.981779687	0.181905331	0.917487974	0.011929625	FR_dotson-400
FaRT130524f_1002_new	1002	3.514708244	1.637597327	-0.725556577	-0.53548346	9.478007175	-4.840653189	-5.057270061	-2.374892924	1.28E-20	3.77E-06	0.037333426	0.123678365	0.07163731	0.360178145	0.335392867	0.653291514	0.108008807	FR_sac-100~sac+200
FaRT130524f_1002_new	1002	1.924404816	1.283498141	-0.340923987	-0.143370371	7.322621587	-3.075121219	-3.007747159	-0.403555805	1.54E-15	3.94E-08	0.133966703	0.527823034	0.033573257	0.374156828	0.381026495	0.907086908	0.127172696	FR_sacon~sacon+400
FaRT130524f_1002_new	1002	0.343244548	-0.126272706	0.003923001	-0.108385531	1.74264589	-2.612201098	-1.188945241	-2.571235144	0.001574159	0.24108534	0.970909777	0.314144973	0.284332328	0.111737777	0.464851942	0.117441192	0.045177636	FR_tgton+400ms
FaRT130524f_1002_new	1002	0.543742312	-0.179762338	-0.05589466	-0.037013237	0.489573012	0.738874523	-0.755171119	-0.031214971	3.84E-09	0.044907919	0.531489555	0.678548469	0.716819971	0.587051189	0.575894882	0.981689249	0.024079177	FR_tgton-dotson
FaRT130531a_3002	3002	9.871992343	3.407411538	0.509388437	0.303919053	36.00496538	5.847055289	6.372897925	0.52750689	5.78E-76	3.96E-14	0.243113748	0.485951766	2.61E-22	0.10819578	0.069952722	0.884606904	0.330024046	FR_dotson+100~medianRT-100
FaRT130531a_3002	3002	9.643800331	3.544882069	0.32101021	0.268150819	35.38048875	6.687758013	6.885839331	0.056608078	1.25E-78	2.17E-16	0.439670489	0.518557696	1.65E-23	0.053844582	0.039875354	0.986951539	0.353562219	FR_dotson+100~sacon-100
FaRT130531a_3002	3002	1.869719681	0.239386241	-0.202249706	0.060537625	1.51151167	-0.156860367	2.095490843	1.394768555	1.33E-27	0.135966794	0.207621015	0.705806731	0.241953753	0.906574243	0.105008856	0.296989307	0.025266399	FR_dotson-400
FaRT130531a_3002	3002	3.970537479	2.006632547	0.188074967	-0.178408068	26.89891008	3.081062396	1.978594539	-2.086335276	4.93E-44	2.48E-14	0.460278814	0.483641989	1.73E-33	0.147061942	0.334630043	0.325858998	0.392638106	FR_sac-100~sac+200
FaRT130531a_3002	3002	1.699360976	-0.043929717	-0.021091225	-0.0196154	1.611608801	1.861452543	-0.143739334	-1.176206931	2.57E-28	0.759518173	0.883151688	0.891275072	0.163413009	0.120143967	0.900968199	0.32568178	0.01560129	FR_sacon~sacon+400
FaRT130531a_3002	3002	1.597004793	0.249998384	-0.337324288	-0.040541849	-0.964477355	0.835089362	2.725974716	1.553547726	1.20E-28	0.062425746	0.012070494	0.762087187	0.371119886	0.454483524	0.011738632	0.164414172	0.036400154	FR_tgton+400ms
FaRT130531a_3002	3002	1.812835527	0.148149732	-0.177928245	0.035133208	-0.372292081	0.373218159	2.159556396	1.63596799	9.24E-41	0.225533649	0.145665325	0.773626749	0.704954964	0.713933954	0.028481169	0.108572851	0.025317219	FR_tgton-dotson
FaRT130607a_1001	1001	9.605936786	0.686291741	-6.298694071	-1.686577923	4.820111386	-30.31003181	-0.577209483	-7.957664007	3.84E-17	0.508074181	6.27E-09	0.104849531	0.778810475	0.032401922	0.973166106	0.572171122	0.218541207	FR_dotson+100~medianRT-100
FaRT130607a_1001	1001	9.942875787	-0.127576524	-5.261179601	-1.77238391	-8.085827479	-42.59781781	4.192068035	4.552431675	1.38E-18	0.900158619	5.61E-07	0.082545062	0.631151844	0.002323831	0.803388105	0.741827322	0.194162512	FR_dotson+100~sacon-100
FaRT130607a_1001	1001	1.685123848	0.194214459	-1.417385524	-0.362724249	-2.681939205	1.472348802	0.900018364	-1.386465908	3.43E-05	0.62530473	0.000452479	0.362112866	0.683773724	0.785225411	0.891254768	0.797470054	0.073721278	FR_dotson-400
FaRT130607a_1001	1001	17.08342027	-9.184684361	-3.290194641	-0.234535106	-41.74297486	-53.76644279	33.03136186	2.402732747	4.63E-40	8.95E-17	0.001244467	0.815513432	0.01285647	0.000113585	0.048322425	0.860360785	0.475409341	FR_sac-100~sac+200
FaRT130607a_1001	1001	11.3963089	-5.092307783	-1.442834887	-0.260968704	-25.57215632	-24.71792158	14.70593315	2.010561771	1.88E-36	3.05E-11	0.046903231	0.717918612	0.033546417	0.012497315	0.219750993	0.837695693	0.321707128	FR_sacon~sacon+400
FaRT130607a_1001	1001	1.276916039	-0.214012438	-1.040845881	0.128136078	-4.625328796	-6.125967536	2.808468331	0.887211695	0.001168205	0.581255597	0.007847394	0.741160795	0.471695668	0.24593193	0.661966826	0.866320095	0.069639268	FR_tgton+400ms
FaRT130607a_1001	1001	1.63562665	-0.054046803	-1.118784922	-0.103185774	-2.493650635	-2.426462847	0.36609918	-0.671881555	6.17E-07	0.864777471	0.000521425	0.745109353	0.63520636	0.573809419	0.944456468	0.876189855	0.082366366	FR_tgton-dotson
FaRT130618d_3001	3001	10.02171652	-1.232205216	0.67073566	0.019833059	-13.1413678	13.97503461	-2.376200105	12.8934189	9.49E-40	0.05434126	0.293739648	0.97520682	0.18252714	0.159329024	0.809224308	0.194022254	0.042506741	FR_dotson+100~medianRT-100
FaRT130618d_3001	3001	10.09939153	-1.237292591	0.800160322	0.039775062	-14.36409499	14.1199444	-0.635802562	13.17432225	9.32E-43	0.043377809	0.190427786	0.948022523	0.127715431	0.137040672	0.946128706	0.16522871	0.049987496	FR_dotson+100~sacon-100
FaRT130618d_3001	3001	11.87115162	1.110720152	0.926368375	-1.457471215	-9.265763078	-13.28832807	17.56040161	-25.059824	3.45E-39	0.146598296	0.225723001	0.057157394	0.431672115	0.263098464	0.136751625	0.035370065	0.045633651	FR_dotson-400
FaRT130618d_3001	3001	10.20105413	-0.184471068	1.236746325	1.259881669	8.604290992	-14.14113736	14.41664315	8.528146547	1.20E-28	0.820642943	0.129332059	0.122349337	0.493081239	0.26368352	0.251173134	0.499942629	0.034649501	FR_sac-100~sac+200
FaRT130618d_3001	3001	10.82483163	0.285699617	0.98472351	1.176324575	23.75296433	-4.738761979	13.98639002	9.658287355	2.12E-37	0.691432705	0.171994558	0.103027965	0.033103634	0.671664668	0.20831289	0.387898971	0.049207558	FR_sacon~sacon+400
FaRT130618d_3001	3001	11.7767142	0.255243343	-0.218496318	-0.160497665	0.503987959	-8.35399658	1.365967885	-1.82770768	6.12E-43	0.718974824	0.75805551	0.820984933	0.96325021	0.448481333	0.900620752	0.86822616	0.006905401	FR_tgton+400ms
FaRT130618d_3001	3001	12.53002547	0.31319063	0.184598892	-0.615412334	-3.399709177	-8.20811522	2.28303675	-13.59937331	4.65E-65	0.565560261	0.734799733	0.259289906	0.685842153	0.332528963	0.785880941	0.108928266	0.020203686	FR_tgton-dotson
FaRT130620a_4001	4001	5.277211369	-0.30256088	-0.768251853	0.126372123	-0.748389999	8.490108516	5.345224598	7.891116243	2.04E-29	0.429726494	0.046045206	0.741342481	0.891356776	0.16788274	0.329963417	0.199757835	0.058295506	FR_dotson+100~medianRT-100
FaRT130620a_4001	4001	5.388728214	-0.132480479	-0.800854645	0.188045075	-0.647493973	8.853471574	6.449275771	6.209370277	1.72E-32	0.714540591	0.0281248	0.60371391	0.900588595	0.128712105	0.214465453	0.2858081	0.065625316	FR_dotson+100~sacon-100
FaRT130620a_4001	4001	3.296561324	-0.081347259	0.24198278	-0.319573746	-1.814133297	3.051624614	-3.46910519	3.811738654	5.49E-19	0.803709009	0.46001549	0.329496477	0.698602442	0.561136001	0.45929868	0.468018934	0.026037886	FR_dotson-400
FaRT130620a_4001	4001	2.766529945	0.377535219	0.075151306	0.240566661	-0.644425049	-4.830908676	5.162021155	3.041103407	3.89E-15	0.239011638	0.814323796	0.452526908	0.888101743	0.347119861	0.260592576	0.553627665	0.028684819	FR_sac-100~sac+200
FaRT130620a_4001	4001	1.579302046	0.153667735	0.148425968	0.048679401	1.610470123	-5.025766849	3.287422095	2.072588155	4.85E-14	0.423921706	0.439872077	0.799858449	0.558039045	0.103986742	0.232574843	0.501144752	0.037778451	FR_sacon~sacon+400
FaRT130620a_4001	4001	2.315989507	-0.029467789	-0.243353367	-0.141788899	-2.356796429	-3.711941885	-2.220544081	7.739003741	3.53E-16	0.908441285	0.342885409	0.580180702	0.520722441	0.366934137	0.545082559	0.061007013	0.041083971	FR_tgton+400ms
FaRT130620a_4001	4001	3.031488184	0.045508813	-0.079487847	-0.187604971	0.273009474	0.531115976	-2.526529407	5.921192429	1.20E-29	0.835098556	0.716197127	0.391304149	0.930470612	0.879587741	0.419845351	0.09260495	0.032117288	FR_tgton-dotson
FaRT131008ab_4002	4002	2.418033909	-0.207468072	-0.60211156	-0.38589885	1.417789109	2.425226727	3.243132994	3.251899677	7.03E-22	0.359375175	0.008245442	0.088955394	0.355836117	0.146274143	0.03540682	0.051846465	0.088838143	FR_dotson+100~medianRT-100
FaRT131008ab_4002	4002	2.575498166	-0.138795617	-0.52355363	-0.384430908	0.537353479	2.133745676	3.013506983	3.215504382	3.44E-24	0.538158848	0.02092596	0.089074968	0.72525973	0.199397656	0.049680131	0.053683116	0.071920744	FR_dotson+100~sacon-100
FaRT131008ab_4002	4002	2.097093798	-0.03944921	-0.160247063	-0.129524597	0.463823712	-0.218931493	1.268642401	-0.452827494	5.35E-20	0.849589949	0.441378185	0.533671197	0.742407346	0.886357461	0.369044266	0.76755377	0.011550592	FR_dotson-400
FaRT131008ab_4002	4002	2.975049739	0.075428308	0.02331872	0.453426989	-1.747062428	-2.763330374	-1.842235798	-0.764759419	6.99E-26	0.761752034	0.92531786	0.06936585	0.301108038	0.132431972	0.275604411	0.676409683	0.039990739	FR_sac-100~sac+200
FaRT131008ab_4002	4002	3.693789706	0.279336293	0.088621579	0.577688034	0.779302739	-2.21248147	-4.026952478	-0.688942837	5.09E-38	0.236254084	0.706702254	0.014807285	0.625737456	0.202827787	0.012300182	0.691210587	0.069355005	FR_sacon~sacon+400
FaRT131008ab_4002	4002	1.798976125	0.077223405	-0.582858706	0.045170163	0.216483553	1.809127514	2.498881979	0.302508542	1.14E-19	0.668598087	0.001398445	0.802258262	0.85956072	0.174067941	0.042049154	0.819849739	0.065578017	FR_tgton+400ms
FaRT131008ab_4002	4002	1.982892099	0.096965294	-0.476083175	-0.071739525	-0.561203187	0.429061931	2.734151561	-0.566618834	3.97E-31	0.506853469	0.001269219	0.623299776	0.571137419	0.689937714	0.006193587	0.598353392	0.062730841	FR_tgton-dotson
FaRT131015a_1001	1001	4.206871878	-0.101088179	0.452941702	-0.103252153	5.401875635	4.007096858	-2.454983112	1.554722511	8.50E-31	0.755366236	0.163357898	0.750302845	0.05215988	0.161782725	0.376303107	0.586713743	0.030661372	FR_dotson+100~medianRT-100
FaRT131015a_1001	1001	4.175665783	-0.031327112	0.370901218	-0.111656588	4.947927324	4.639686445	-2.548808048	1.035359084	1.81E-32	0.919757918	0.233541027	0.719581416	0.063444793	0.091267269	0.337984906	0.705642589	0.031667882	FR_dotson+100~sacon-100
FaRT131015a_1001	1001	4.496542986	-0.344179666	0.285066504	0.215878353	6.64242463	2.161623048	0.953482081	3.154518025	3.18E-39	0.243437449	0.333819066	0.464088873	0.008757432	0.405598636	0.705106745	0.22517928	0.039375618	FR_dotson-400
FaRT131015a_1001	1001	4.668341646	0.142004452	0.807962022	0.017295639	7.480796997	3.513740995	0.987089893	1.49214004	2.18E-33	0.677383323	0.018455125	0.95958125	0.010760819	0.243278425	0.73510085	0.619913557	0.0509112	FR_sac-100~sac+200
FaRT131015a_1001	1001	5.399075255	0.433231495	-0.030294154	-0.466841128	4.930130386	3.714548125	0.493980391	2.311859745	1.20E-42	0.195035767	0.927699111	0.16270399	0.0848305	0.207417709	0.862572452	0.432289949	0.036126835	FR_sacon~sacon+400
FaRT131015a_1001	1001	5.452867331	-0.265726944	0.164987933	0.280250788	7.828586436	1.638277327	-1.71718847	4.031748375	1.45E-43	0.423940266	0.619447662	0.399084832	0.006143958	0.575827319	0.545402342	0.169115959	0.038260917	FR_tgton+400ms
FaRT131015a_1001	1001	4.85943858	-0.269410685	0.229994616	0.286949837	6.359953802	1.977942567	-0.594377159	4.095480067	7.71E-51	0.309218818	0.385232053	0.278837231	0.005232956	0.396843398	0.792800382	0.079970414	0.046738227	FR_tgton-dotson
FaRT131017a_4001	4001	1.103369169	0.079756219	-0.031877669	-0.063257082	-0.151152368	0.360716871	0.8935571	0.999579756	1.60E-28	0.395760073	0.734218034	0.500549403	0.859264892	0.674887404	0.294793487	0.245361279	0.008566391	FR_dotson+100~medianRT-100
FaRT131017a_4001	4001	1.109597567	0.023236724	0.024131182	-0.066403364	-0.022522596	0.353357898	0.654055211	0.942985876	9.53E-30	0.800775243	0.793277614	0.47093072	0.978508876	0.675256311	0.434176954	0.263802788	0.007013937	FR_dotson+100~sacon-100
FaRT131017a_4001	4001	1.487821117	0.038412921	0.100715719	-0.073106548	0.957246031	-0.620010893	1.480426505	-0.05862212	3.22E-36	0.726195554	0.358691564	0.505172413	0.336679346	0.537201196	0.137559279	0.953467738	0.012847088	FR_dotson-400
FaRT131017a_4001	4001	1.366572298	0.120006522	-0.026092518	-0.02938677	0.003699973	1.384464173	-0.716659282	-1.033110001	1.21E-33	0.254910215	0.804378535	0.780280767	0.996913578	0.151710101	0.453822318	0.284541063	0.011771421	FR_sac-100~sac+200
FaRT131017a_4001	4001	3.207345151	-1.076193294	-0.123501317	0.122154189	-0.181447857	2.192608488	-0.116887358	-2.02464174	1.49E-95	6.27E-17	0.32146203	0.32676381	0.872487779	0.054938555	0.917650922	0.076265044	0.146006542	FR_sacon~sacon+400
FaRT131017a_4001	4001	1.969090513	-0.215433993	0.079009467	-0.104504391	0.721127623	-0.192538202	1.689535112	-0.514737036	2.36E-45	0.088766517	0.532024592	0.408546516	0.529892006	0.867923734	0.141421548	0.656648113	0.015415081	FR_tgton+400ms
FaRT131017a_4001	4001	1.703467043	-0.044625364	0.081729911	-0.109585006	0.594268635	-0.666325111	1.356547371	-0.362193411	1.66E-63	0.612410886	0.353604051	0.213731686	0.457513541	0.408933928	0.090249476	0.653456853	0.01588583	FR_tgton-dotson
FaRT150213b_4002	4002	1.617690473	-0.298633701	0.090894249	0.136395791	1.258003842	0.270940896	-0.872088225	1.977808811	3.64E-15	0.128285076	0.642895711	0.486669543	0.338005416	0.834432133	0.506410958	0.127720027	0.021730511	FR_dotson+100~medianRT-100
FaRT150213b_4002	4002	1.74862321	-0.408929309	0.254989582	0.11515466	0.959832136	-0.223245125	-1.664088182	2.354351924	6.16E-18	0.033089623	0.1829901	0.547168822	0.453567403	0.859879409	0.194190552	0.063337377	0.02837441	FR_dotson+100~sacon-100
FaRT150213b_4002	4002	2.530464343	0.116511272	0.091691267	0.009900407	-1.041214546	-0.450688975	-0.786203801	0.625736559	2.63E-31	0.551050421	0.638904106	0.959585364	0.426181028	0.727243885	0.547854892	0.628226879	0.010318225	FR_dotson-400
FaRT150213b_4002	4002	2.91901604	-0.182121465	0.171465221	0.11982637	0.278264066	-2.510344445	-1.181223281	1.448052906	1.20E-32	0.406621335	0.434599952	0.584953811	0.849695662	0.084223957	0.421353035	0.318509876	0.017028019	FR_sac-100~sac+200
FaRT150213b_4002	4002	4.058783968	-0.496812206	0.097623915	0.462714126	2.265197857	-1.301191342	-0.199808388	0.490623631	2.46E-51	0.027248133	0.663258544	0.03964629	0.131842516	0.380376453	0.894076939	0.740703119	0.03763585	FR_sacon~sacon+400
FaRT150213b_4002	4002	2.300247393	0.405813888	-0.155046587	0.041287803	-1.430630975	-0.027444937	0.13068107	0.120594856	4.66E-29	0.029972077	0.405519803	0.824615869	0.25178844	0.982227257	0.916544784	0.922024023	0.0215254	FR_tgton+400ms
FaRT150213b_4002	4002	2.278862724	0.249432371	-0.007711087	0.050093008	-0.952392318	0.266227517	-0.720359342	0.575750883	4.78E-42	0.085504949	0.957508211	0.729272622	0.325931806	0.780895122	0.457332898	0.547566846	0.021494013	FR_tgton-dotson
FaRT150310a_4001	4001	5.219095531	-1.092572736	-0.17843549	-0.136361207	-0.165587694	-3.253245674	0.609147278	-3.571059942	1.36E-33	0.004743347	0.642668164	0.722894093	0.950666104	0.186849997	0.819961988	0.147475599	0.046113854	FR_dotson+100~medianRT-100
FaRT150310a_4001	4001	5.278968222	-1.014134751	-0.420627962	-0.386817971	-0.654313665	-3.17121671	2.723764036	-3.871648927	5.23E-37	0.00572675	0.249484003	0.289506577	0.796697288	0.175155832	0.28392776	0.098099279	0.056426218	FR_dotson+100~sacon-100
FaRT150310a_4001	4001	3.672141463	-0.391228386	0.034778546	-0.438599984	1.184290218	-2.574704786	-0.459892896	-1.556488459	5.62E-24	0.244037917	0.917433702	0.191667925	0.612097546	0.231060711	0.843868976	0.468751206	0.023622726	FR_dotson-400
FaRT150310a_4001	4001	6.003605539	-2.987890452	-0.02506178	-0.06882415	2.993821407	-2.404013498	0.683974005	3.712449943	1.52E-33	6.65E-11	0.954858982	0.876468158	0.331640529	0.396550854	0.824355277	0.190795947	0.154249161	FR_sac-100~sac+200
FaRT150310a_4001	4001	5.726587839	-3.360103025	0.709764326	-0.451477235	0.60845525	-1.936707323	1.01780119	6.180936619	1.83E-39	4.99E-17	0.061896618	0.234239282	0.817654222	0.425086905	0.699756656	0.011268504	0.261526224	FR_sacon~sacon+400
FaRT150310a_4001	4001	3.55393464	0.088600715	0.092722433	0.122617821	-0.350300681	0.451304553	-1.31009816	-4.698317863	4.03E-23	0.789656252	0.780118097	0.712011129	0.87955473	0.831891924	0.570989701	0.027684208	0.023253756	FR_tgton+400ms
FaRT150310a_4001	4001	3.44160216	-0.432331279	0.274355695	-0.189787602	2.224557604	-0.960612138	-1.863758214	-1.939387451	2.86E-33	0.090925404	0.282725033	0.457213759	0.210933796	0.556566008	0.294417952	0.235603993	0.035701532	FR_tgton-dotson
FaRT150407a_4001	4001	0.666473954	0.1381469	-0.00042673	-0.024747066	0.056234935	0.62877775	-0.306111127	0.687117548	3.89E-08	0.244252787	0.997127193	0.834607162	0.948254213	0.437679108	0.723906525	0.396407842	0.011945424	FR_dotson+100~medianRT-100
FaRT150407a_4001	4001	0.685057135	0.125214012	0.084889195	0.027396582	0.366103215	0.686983942	-0.942239745	0.906801449	1.46E-09	0.256131059	0.441136042	0.803597831	0.649460185	0.361677973	0.242502147	0.228788756	0.020273359	FR_dotson+100~sacon-100
FaRT150407a_4001	4001	0.91082594	-0.101121505	0.1094224	-0.133190165	-1.046669599	-0.169127424	-0.830931745	-0.909445203	1.51E-10	0.463345924	0.427490731	0.334230471	0.299354896	0.857481355	0.40985335	0.334542969	0.025431276	FR_dotson-400
FaRT150407a_4001	4001	1.241364328	0.559364738	0.482606381	0.776422845	-3.223811982	-0.828909089	-4.908385717	-0.530343016	1.18E-08	0.008777697	0.023576281	0.000294214	0.038464248	0.56787889	0.001699735	0.714739938	0.102069725	FR_sac-100~sac+200
FaRT150407a_4001	4001	1.501578827	0.389756986	0.320487541	0.637948199	-1.946311224	-0.363207429	-3.512270469	-0.805996097	3.02E-14	0.039932353	0.090825464	0.000822825	0.159833994	0.778649983	0.011467487	0.532891555	0.071788168	FR_sacon~sacon+400
FaRT150407a_4001	4001	1.134754633	-0.137895822	-0.253121546	-0.137635596	-0.541597887	-0.182244508	1.201043221	-1.291113843	8.09E-13	0.365878008	0.097443896	0.366782223	0.626986132	0.861075749	0.281507079	0.215560266	0.022841318	FR_tgton+400ms
FaRT150407a_4001	4001	0.991017669	-0.105938926	-0.070192927	-0.14586842	-0.5479839	-0.228697189	0.357754588	-0.979472664	7.02E-17	0.346904642	0.532980994	0.195539792	0.505593768	0.766187674	0.663781017	0.203338303	0.021965157	FR_tgton-dotson
FaRT150407a_4002	4002	6.446047987	0.010234879	-0.26847325	-0.219315188	-3.230592486	-2.330563577	1.388517999	0.841434075	2.36E-55	0.9758381	0.427143281	0.516472475	0.191576483	0.313168461	0.574197049	0.715567052	0.013606933	FR_dotson+100~medianRT-100
FaRT150407a_4002	4002	6.292828671	-0.173505674	-0.506650218	-0.326608083	-2.354736885	-1.850607035	2.173882292	-0.200391273	3.92E-62	0.566575949	0.094841066	0.280975164	0.287686933	0.371151569	0.326260655	0.922807254	0.021366015	FR_dotson+100~sacon-100
FaRT150407a_4002	4002	4.232732065	0.215165783	-0.407901238	-0.14687493	-2.681100657	2.093787658	1.693572727	-0.144023411	7.23E-44	0.411070446	0.119641839	0.57461475	0.161619051	0.241959079	0.376210154	0.93578423	0.018194801	FR_dotson-400
FaRT150407a_4002	4002	6.410637182	-1.215982709	0.258544958	-1.332598787	2.161170952	0.758873527	-1.016209537	0.852491702	1.39E-58	0.000188939	0.422655599	4.45E-05	0.359343275	0.730405576	0.6663102	0.698691991	0.117164338	FR_sac-100~sac+200
FaRT150407a_4002	4002	7.161462754	-0.182308481	-0.012683089	-0.625527336	11.44721123	2.908238048	-3.390965547	-4.307003295	7.13E-61	0.602353157	0.971079515	0.074460526	1.03E-05	0.224237702	0.185484396	0.072257605	0.10102973	FR_sacon~sacon+400
FaRT150407a_4002	4002	4.736501573	0.012225674	-0.050217097	0.059016739	-1.366728472	2.761125406	0.098181146	-2.586496591	4.78E-47	0.965036136	0.857115234	0.832422483	0.502830311	0.147997096	0.961596824	0.175286886	0.016493671	FR_tgton+400ms
FaRT150407a_4002	4002	4.567946531	-0.032723162	-0.12579848	0.063702117	-1.916477552	1.352358621	0.3172771	-1.948257443	4.51E-68	0.873028996	0.539078375	0.755732629	0.20101944	0.334059009	0.83215557	0.164358231	0.019103274	FR_tgton-dotson
FaRT150416a_4001	4001	1.737841521	-0.586317697	-0.080153221	0.031305793	-0.26312965	-0.475780223	-0.651615838	0.527315172	4.41E-17	0.003520276	0.688796343	0.875693611	0.847125357	0.706638442	0.633092945	0.676578945	0.027371619	FR_dotson+100~medianRT-100
FaRT150416a_4001	4001	1.577331503	-0.657966212	-0.038149623	0.112439807	0.194624687	-0.231925041	-0.841470159	0.502615578	3.88E-16	0.000494432	0.839033943	0.549437845	0.879226926	0.844992962	0.511286015	0.671804175	0.034101605	FR_dotson+100~sacon-100
FaRT150416a_4001	4001	1.297022338	0.033912262	-0.568235052	-0.249465726	-2.202731686	-0.036387472	2.344875701	0.433258402	5.17E-17	0.820809452	0.000162968	0.096089813	0.031346489	0.969305937	0.021968906	0.646869715	0.039156153	FR_dotson-400
FaRT150416a_4001	4001	3.970478808	-2.103146469	0.035418552	1.530038171	-3.634483807	-4.77197001	-5.555082103	0.249732301	2.72E-34	1.09E-11	0.906937173	5.98E-07	0.079013655	0.012900477	0.007373007	0.896171411	0.170687178	FR_sac-100~sac+200
FaRT150416a_4001	4001	3.470088846	-1.669578765	0.240866074	1.212546585	-3.615514635	-4.774298947	-5.203183095	-0.225167777	3.31E-36	1.63E-10	0.347424516	2.81E-06	0.038945563	0.003303188	0.003024747	0.889356158	0.157761106	FR_sacon~sacon+400
FaRT150416a_4001	4001	1.016286389	-0.292973987	-0.244548376	-0.009000983	-0.322394058	-0.69280734	0.074111501	-1.801044296	6.12E-13	0.033889868	0.07641858	0.947926595	0.731610671	0.4262366	0.937152963	0.038931209	0.028856211	FR_tgton+400ms
FaRT150416a_4001	4001	1.132376089	-0.143667228	-0.36238136	-0.099634568	-0.942326563	-0.384600849	0.987656023	-0.481754659	7.43E-21	0.215867131	0.001871564	0.390562234	0.233925433	0.599697262	0.212219535	0.510945156	0.031853659	FR_tgton-dotson
FaRT150421c_4001	4001	1.80587532	0.134656349	-0.367416244	-0.032622609	-0.771684199	-1.127253759	0.165052734	1.361538274	2.42E-22	0.43375595	0.033239419	0.849522204	0.50868208	0.335346916	0.887551895	0.244734136	0.037450128	FR_dotson+100~medianRT-100
FaRT150421c_4001	4001	1.838994752	0.109931079	-0.199135941	0.123435856	-1.078238812	-1.157284746	-0.521823541	1.190161284	3.65E-27	0.477804293	0.198907687	0.425475962	0.305299851	0.272078044	0.619582959	0.258717453	0.033670985	FR_dotson+100~sacon-100
FaRT150421c_4001	4001	1.764952629	-0.005893059	-0.049700185	-0.080700769	-0.60692407	-0.247397735	0.57902527	-0.59940598	9.33E-23	0.97170186	0.764822127	0.62718268	0.590545718	0.826656147	0.607725115	0.595775712	0.006844522	FR_dotson-400
FaRT150421c_4001	4001	2.702326309	-0.629667369	-0.226002242	0.08022654	-2.220028356	1.49603959	0.83444597	3.005701425	3.35E-31	0.002660847	0.277857546	0.69985058	0.11674721	0.29079456	0.554803987	0.034286528	0.110730237	FR_sac-100~sac+200
FaRT150421c_4001	4001	3.739954204	-0.478442094	-0.266393641	0.553255676	-4.351052705	-0.589423934	-0.559990544	-0.235596941	6.44E-44	0.037229167	0.244948367	0.016119159	0.005383264	0.704924642	0.718559292	0.879679044	0.099540192	FR_sacon~sacon+400
FaRT150421c_4001	4001	1.512800727	-0.042009629	-0.205618248	-0.023588689	1.330993405	0.728472995	1.483962855	-2.880562331	3.75E-19	0.790951278	0.19505755	0.88167405	0.216575085	0.499204044	0.168420808	0.007860931	0.037294894	FR_tgton+400ms
FaRT150421c_4001	4001	1.662556155	0.013644661	-0.132361966	-0.090689332	0.441432965	0.339204283	0.913195042	-1.343155068	1.80E-31	0.914640772	0.298853185	0.476380314	0.609555058	0.69520118	0.29106557	0.121461224	0.01778507	FR_tgton-dotson
FaRT150429b_4002	4002	2.955292233	-0.060655047	0.097096474	-0.179627054	1.154028177	0.363679431	1.334633727	0.172132477	2.04E-32	0.783192262	0.65962292	0.415373601	0.437423598	0.802044576	0.369224117	0.905541427	0.011968401	FR_dotson+100~medianRT-100
FaRT150429b_4002	4002	3.013437385	-0.097790399	-0.090603017	-0.27639172	1.268136429	0.205230616	2.539011082	-0.328815909	2.58E-38	0.626375233	0.651941632	0.169422886	0.349087084	0.87659949	0.061400505	0.803530618	0.020668971	FR_dotson+100~sacon-100
FaRT150429b_4002	4002	2.568163395	0.297409963	0.175861065	-0.153537561	-0.86861364	2.833465359	0.554383019	-1.576411813	5.91E-27	0.169290511	0.415881091	0.477452032	0.550851065	0.046990971	0.703375556	0.268003486	0.035709162	FR_dotson-400
FaRT150429b_4002	4002	4.253118516	0.990787437	-0.240013263	0.337428291	2.74393643	-1.11917432	-3.247359708	-2.615953664	6.30E-38	0.000588916	0.400699578	0.237693295	0.154406072	0.551422303	0.092128919	0.164416116	0.10798436	FR_sac-100~sac+200
FaRT150429b_4002	4002	3.528252255	0.683089463	-0.33918816	0.199030493	2.247016524	-0.72028556	0.159976025	-1.503083952	6.02E-43	0.00181519	0.119164974	0.359872889	0.125513256	0.614431327	0.912973884	0.293495648	0.087916846	FR_sacon~sacon+400
FaRT150429b_4002	4002	2.673166819	0.406062158	0.067915588	-0.110453398	-0.86980851	0.942410108	1.019262296	-1.659749383	2.13E-27	0.068801087	0.760226065	0.619706185	0.56198208	0.52001518	0.496840914	0.257561378	0.026800566	FR_tgton+400ms
FaRT150429b_4002	4002	2.680553103	0.278115725	0.128402967	-0.102702041	-0.647696131	1.561438019	0.849911364	-1.474233309	7.23E-41	0.104361902	0.452576952	0.547916849	0.5738606	0.165634452	0.460629687	0.190476446	0.035518026	FR_tgton-dotson
FaRT150501c_4001	4001	4.323062447	-0.574548394	2.376984055	-0.738283092	-1.23120764	0.873737348	-1.643106572	-0.633691365	1.57E-24	0.146479195	4.01E-09	0.062283387	0.64765332	0.729693877	0.541955546	0.802114156	0.146413461	FR_dotson+100~medianRT-100
FaRT150501c_4001	4001	3.969652545	-0.59087745	1.882134837	-0.917310636	-0.397830831	1.627841078	0.433366933	-1.361285483	1.95E-23	0.113794506	6.82E-07	0.01430397	0.875689377	0.495417961	0.864688434	0.568584247	0.136077858	FR_dotson+100~sacon-100
FaRT150501c_4001	4001	1.506138437	-0.259131942	0.808107114	-0.034958037	1.72607858	0.52917763	-1.075295273	-0.684882437	1.26E-10	0.256188666	0.000438074	0.878161834	0.267198443	0.716882639	0.489226706	0.638854371	0.049565731	FR_dotson-400
FaRT150501c_4001	4001	1.394351929	-0.518691303	0.15448266	-0.607712377	-1.556838133	-1.763463813	1.762525842	-0.497868863	1.71E-16	0.001461491	0.340415248	0.00019957	0.159002014	0.089397921	0.110946701	0.630970728	0.107213352	FR_sac-100~sac+200
FaRT150501c_4001	4001	1.721802163	-1.413352465	0.552394759	-0.764477896	-0.057828802	-5.141853351	0.658062934	3.917192518	1.22E-16	5.51E-12	0.00571947	0.000140257	0.965983987	6.37E-05	0.627524213	0.002219968	0.193499139	FR_sacon~sacon+400
FaRT150501c_4001	4001	1.015414909	-0.18344786	0.490281798	-0.096783918	0.599882732	-0.354019289	-0.461644564	-0.034937582	1.08E-08	0.291834007	0.005029922	0.57792935	0.612902674	0.750403992	0.697001193	0.974954188	0.032738964	FR_tgton+400ms
FaRT150501c_4001	4001	1.226918654	-0.138189861	0.622705261	-0.020411564	1.224722777	0.305279234	0.015762835	-0.150648489	1.72E-15	0.350619756	3.15E-05	0.890286043	0.225111444	0.747152414	0.987531824	0.873587431	0.069767552	FR_tgton-dotson
FaRT150507a_4001	4001	0.486812853	0.018591521	0.030343129	-0.206732628	0.133817006	2.028166526	1.297012522	0.306385635	3.13E-05	0.871504116	0.791797448	0.072974655	0.865039746	0.009252413	0.100373165	0.692312422	0.052790167	FR_dotson+100~medianRT-100
FaRT150507a_4001	4001	0.630270844	0.07063197	0.122534957	-0.145357829	-0.424001968	1.657569672	0.846013831	0.325078635	1.11E-07	0.540951422	0.28920916	0.208861605	0.592074431	0.033868253	0.285404836	0.676051105	0.041977424	FR_dotson+100~sacon-100
FaRT150507a_4001	4001	0.610838355	-0.205988871	0.160576489	0.09912148	0.686013885	0.617017539	-0.620804297	-0.638419749	3.01E-08	0.05498163	0.134116727	0.354451771	0.349489123	0.392037084	0.397118046	0.375847438	0.040072333	FR_dotson-400
FaRT150507a_4001	4001	0.66947392	-0.249441468	0.059527402	-0.034545455	-0.786854097	1.261906792	0.027539842	-1.848872503	3.72E-08	0.035398014	0.614186292	0.769831077	0.330986027	0.113385279	0.972832564	0.020717578	0.093640371	FR_sac-100~sac+200
FaRT150507a_4001	4001	0.223070558	-0.032137406	0.019160959	0.04063583	-0.279098695	1.727364586	-0.236485058	-1.346381622	0.001187415	0.637074427	0.778455826	0.550856914	0.549786646	0.000203066	0.612285886	0.003602678	0.107108753	FR_sacon~sacon+400
FaRT150507a_4001	4001	0.545719391	-0.110208043	0.000167153	-0.101473988	0.434028204	-0.430853297	0.689710022	0.354248144	5.47E-08	0.258999394	0.998632319	0.298571642	0.516008463	0.511997519	0.302314611	0.589737858	0.016416548	FR_tgton+400ms
FaRT150507a_4001	4001	0.688732414	-0.123472388	0.106078435	-0.022416486	-0.063510207	-0.06999284	-0.020514045	-0.072428947	4.81E-14	0.153570242	0.219957439	0.795188843	0.914494747	0.904210178	0.972333659	0.900893213	0.023532717	FR_tgton-dotson
FaRT150512a_4001	4001	25.98294807	-2.080774533	10.47999478	-1.115520004	-2.255275792	4.30782143	-9.879835563	-5.274262557	2.31E-134	0.000415611	1.47E-49	0.056585854	0.582021751	0.330455595	0.01637963	0.233630025	0.565553724	FR_dotson+100~medianRT-100
FaRT150512a_4001	4001	23.910737	-1.688760333	8.139678021	-0.986120804	2.243185509	11.46330506	-3.577091241	-12.62953347	8.93E-131	0.002493198	3.22E-37	0.075931852	0.564417026	0.006697985	0.358308855	0.002849919	0.504611393	FR_dotson+100~sacon-100
FaRT150512a_4001	4001	5.25396345	-0.096431081	1.967935562	-0.207664932	-1.133066258	1.24502135	-3.694976957	2.543281327	5.94E-44	0.7622989	2.11E-09	0.514932973	0.612824763	0.606576794	0.099588068	0.293159747	0.124250608	FR_dotson-400
FaRT150512a_4001	4001	12.28016194	-2.374997293	0.610857402	-1.218724042	0.690032459	3.252769648	1.756928596	-10.68265684	1.64E-74	2.62E-06	0.218895946	0.014534022	0.843025741	0.387583672	0.614183475	0.004795021	0.150374428	FR_sac-100~sac+200
FaRT150512a_4001	4001	7.160640249	-1.92988256	-0.601662609	-0.358069635	1.824799246	-2.375606463	-0.195307374	-7.165101375	1.45E-56	1.76E-07	0.096444519	0.321788984	0.471930705	0.385875173	0.938604758	0.009262584	0.134614383	FR_sacon~sacon+400
FaRT150512a_4001	4001	3.061096992	0.156900591	1.228662194	-0.10303158	-2.056491322	1.05101858	-1.876124659	-0.558406836	4.59E-29	0.522954727	9.39E-07	0.674807646	0.233518796	0.572478894	0.277005396	0.764233854	0.099292964	FR_tgton+400ms
FaRT150512a_4001	4001	4.30878782	-0.037982707	1.737978121	-0.244519692	-2.584724636	0.747989868	-3.094301119	0.899659995	1.95E-50	0.872553519	1.94E-12	0.302162467	0.120783301	0.67697576	0.063487591	0.616347271	0.176741947	FR_tgton-dotson
FaRT150514a_4003	4003	6.28135382	-0.30521213	1.015642287	0.026251214	-0.210368867	-4.049731762	-0.919092085	-3.496515703	2.07E-38	0.449081554	0.012281172	0.948059893	0.939825444	0.145251503	0.741570853	0.208302229	0.063732033	FR_dotson+100~medianRT-100
FaRT150514a_4003	4003	6.195309294	0.267726434	0.505864436	0.148827556	-2.016451241	-2.112252152	-0.048996111	-5.370785551	2.26E-42	0.469177096	0.172021782	0.687302912	0.430548209	0.406911202	0.984709074	0.03567686	0.055339745	FR_dotson+100~sacon-100
FaRT150514a_4003	4003	4.847709962	-0.107529091	0.127012616	0.094390455	-2.870632254	1.48140319	2.415363925	-3.565169925	4.51E-44	0.701828412	0.651127319	0.736806336	0.140249251	0.443806743	0.214319528	0.066121706	0.055322357	FR_dotson-400
FaRT150514a_4003	4003	5.246061168	1.629146059	-0.078971939	-0.796215602	-9.494946229	3.153162103	0.174576515	-1.644695348	2.11E-34	1.16E-05	0.828348989	0.029600451	0.000202495	0.20931009	0.944740521	0.512059721	0.120460067	FR_sac-100~sac+200
FaRT150514a_4003	4003	5.632326259	0.281581774	-0.713647382	-0.905700055	-3.111187907	0.389896292	0.204339927	1.63141761	9.63E-44	0.391179043	0.030441035	0.006168475	0.171183563	0.862975245	0.928247205	0.47042953	0.068718881	FR_sacon~sacon+400
FaRT150514a_4003	4003	5.529650904	-0.56460534	0.184324268	-0.472146232	1.628394488	1.700531556	0.323346298	-2.523669025	7.64E-39	0.109522276	0.600486066	0.180459158	0.503553794	0.482907239	0.894286008	0.298052297	0.041141299	FR_tgton+400ms
FaRT150514a_4003	4003	5.274081775	-0.038704663	0.183616574	-0.107733195	-1.828115326	1.721332275	0.33020266	-2.247829679	5.89E-57	0.876582851	0.461508586	0.665591363	0.289365757	0.316240308	0.848063004	0.190942277	0.033370946	FR_tgton-dotson
FaRT150515a_4001	4001	0.467135605	-0.071541722	0.073302678	-0.02205907	0.970514788	-0.044043841	0.083616473	0.17877635	6.25E-07	0.439561851	0.428391965	0.811576942	0.128923261	0.943338247	0.895796593	0.77297579	0.008678014	FR_dotson+100~medianRT-100
FaRT150515a_4001	4001	0.511397551	0.022196146	0.064837423	-0.005231772	0.51792338	0.09444749	0.051052709	0.115685341	5.73E-08	0.81094814	0.484813135	0.955036491	0.418678239	0.879198672	0.936441172	0.85231929	0.005848187	FR_dotson+100~sacon-100
FaRT150515a_4001	4001	0.652110945	0.054188221	-0.012642682	0.132485591	1.079108778	0.151951532	0.870962937	0.325893848	3.63E-08	0.64196654	0.91360741	0.255902074	0.179962799	0.845629388	0.27899215	0.676280921	0.020187394	FR_dotson-400
FaRT150515a_4001	4001	1.304321497	0.820179087	0.268982178	0.231121878	0.839088476	1.458102903	-0.733864047	0.048338851	2.91E-15	4.16E-07	0.092990657	0.14875585	0.447025149	0.173706927	0.506001702	0.963993447	0.090592075	FR_sac-100~sac+200
FaRT150515a_4001	4001	2.247943655	0.987205617	0.256454033	0.387711606	1.197752499	2.544129586	-1.598551164	1.057662137	1.46E-26	8.95E-07	0.196533753	0.051137176	0.381769925	0.055990335	0.243228861	0.426177835	0.08971812	FR_sacon~sacon+400
FaRT150515a_4001	4001	0.621159688	0.086680139	0.01865904	0.15782457	-0.043638736	-0.215666478	-0.257255837	0.063277389	9.72E-12	0.330404198	0.833968845	0.076703878	0.943354754	0.717539143	0.675336492	0.915467023	0.014365539	FR_tgton+400ms
FaRT150515a_4001	4001	0.580303067	0.083250377	0.009725437	0.116631744	0.533048098	0.039699442	0.197512365	0.288733641	2.57E-13	0.280711057	0.899657991	0.130944909	0.316749749	0.938737268	0.710540437	0.576235823	0.021283928	FR_tgton-dotson
FaRT150518bc_4001	4001	1.625790366	0.710564671	-0.31213759	-0.376765994	3.398214254	0.001144518	-4.630879768	0.862163008	2.49E-17	7.07E-05	0.076191358	0.032628055	0.008451781	0.999198089	0.000366324	0.449309557	0.277509658	FR_dotson+100~medianRT-100
FaRT150518bc_4001	4001	1.772402005	0.83546969	-0.426447325	-0.470075846	3.013569507	-0.149478165	-4.535277279	0.885422148	6.58E-22	7.44E-07	0.0097931	0.004477951	0.012315432	0.888215715	0.000190486	0.405452682	0.345453621	FR_dotson+100~sacon-100
FaRT150518bc_4001	4001	0.278461437	0.001747336	0.002563985	-0.021702385	0.199281041	0.054857345	-0.391780937	-0.567223912	0.000211188	0.981133551	0.972318969	0.769001619	0.711702691	0.908986993	0.467706286	0.237989241	0.020771387	FR_dotson-400
FaRT150518bc_4001	4001	2.307490669	0.135761734	-1.005358831	-0.057422192	1.894680537	-1.362467107	1.261885119	-1.046745898	7.14E-17	0.592024765	9.77E-05	0.820631132	0.305803108	0.407822377	0.494901933	0.524683416	0.096397505	FR_sac-100~sac+200
FaRT150518bc_4001	4001	1.463278576	-0.053425678	-0.363287825	0.20764368	0.11200973	-0.025571724	-1.690292558	0.052825265	9.20E-15	0.760266105	0.038994665	0.236407226	0.930126685	0.982056142	0.186699706	0.962942424	0.060927114	FR_sacon~sacon+400
FaRT150518bc_4001	4001	0.091777485	-0.003739514	-0.003550505	-0.000838476	-0.090437159	0.981434105	0.189079836	0.168665316	0.087672755	0.944325177	0.947134919	0.98750685	0.81696121	0.005187428	0.6285254	0.627768265	0.052150822	FR_tgton+400ms
FaRT150518bc_4001	4001	0.169045077	-0.00866069	0.011182599	-0.01591561	0.176975432	0.3368204	-0.17399519	0.052766588	6.19E-05	0.834205856	0.786967929	0.700535752	0.557890453	0.210898905	0.564535361	0.844323629	0.018781221	FR_tgton-dotson
FaRT150519a_4001	4001	1.108445633	0.318993433	0.048804839	0.247339486	-0.288871127	-1.699826001	-1.040731879	-0.385275482	2.39E-07	0.125708544	0.81427121	0.234589747	0.83764506	0.216107438	0.460645717	0.778826058	0.048038611	FR_dotson+100~medianRT-100
FaRT150519a_4001	4001	1.407147213	0.456678863	-0.107051751	0.066710047	-1.687109282	-2.358526386	-0.046921821	-0.282236949	2.17E-12	0.016205408	0.570511163	0.723638935	0.18841744	0.059359648	0.97075905	0.820746611	0.071406047	FR_dotson+100~sacon-100
FaRT150519a_4001	4001	0.442943416	0.027867188	0.096293251	0.103512847	-0.448936251	-0.770600615	-0.324698244	0.402889467	2.39E-06	0.760465242	0.292718001	0.258125837	0.469441984	0.202516091	0.60072756	0.504619031	0.0351632	FR_dotson-400
FaRT150519a_4001	4001	2.968099391	2.351198655	-0.10373226	-0.088327195	-2.010280444	-0.212364903	-4.407613836	1.919270972	1.06E-19	9.64E-14	0.725191557	0.764683462	0.315936139	0.913198586	0.028611612	0.325108234	0.332008817	FR_sac-100~sac+200
FaRT150519a_4001	4001	1.897641688	1.468042091	-0.196427995	0.061692126	-1.172549421	-0.040278558	-3.388127211	0.227538865	2.71E-16	6.65E-11	0.358006116	0.772621444	0.418661065	0.977204701	0.020145915	0.871769779	0.278530497	FR_sacon~sacon+400
FaRT150519a_4001	4001	0.098743114	-0.007430289	0.028360477	0.062952348	0.182788128	-0.176794233	0.182788128	0.05422385	0.028799149	0.868588189	0.52789097	0.161952107	0.548801611	0.551197622	0.548801611	0.854910224	0.03665505	FR_tgton+400ms
FaRT150519a_4001	4001	0.310053062	0.03141292	0.057846302	0.04885915	-0.374873909	-0.272629617	0.069617853	0.428441802	4.28E-08	0.564974614	0.289731444	0.371016559	0.311931789	0.449547944	0.850870295	0.235173071	0.041226175	FR_tgton-dotson
FaRT150604a_pos_4001	4001	2.703441356	0.312980598	0.553105179	-0.240459183	8.550693377	-5.939770408	-0.187423259	1.530194438	8.57E-11	0.421379234	0.156248144	0.536583163	0.001906269	0.044949598	0.944904491	0.603295764	0.138713006	FR_dotson+100~medianRT-100
FaRT150604a_pos_4001	4001	2.922361143	0.467790049	0.622683221	-0.276874431	7.094514894	-6.09687602	-0.473605735	2.003445314	3.34E-12	0.22866625	0.109696499	0.475490417	0.009441913	0.03905831	0.860963992	0.495097994	0.135926478	FR_dotson+100~sacon-100
FaRT150604a_pos_4001	4001	2.514324695	0.042098246	-0.115657365	0.133763639	-1.286339867	1.393420454	-0.593822962	6.817661923	1.04E-13	0.891544278	0.708013419	0.664923924	0.55047305	0.551214628	0.782744007	0.00399031	0.085299739	FR_dotson-400
FaRT150604a_pos_4001	4001	2.721860902	0.675851431	0.081348208	-0.089271125	6.35588874	-2.917826564	-7.849550419	0.357550347	2.21E-14	0.038134268	0.801612107	0.782757583	0.005428577	0.234782847	0.000644293	0.883986915	0.21528997	FR_sac-100~sac+200
FaRT150604a_pos_4001	4001	4.661352251	0.365101615	-0.172839495	0.606011305	8.542065042	-6.085720821	-9.558810288	1.513799005	1.36E-18	0.433507527	0.710599334	0.194365806	0.009279519	0.085734007	0.003690577	0.66768477	0.158131998	FR_sacon~sacon+400
FaRT150604a_pos_4001	4001	2.136370714	0.063691647	-0.025946043	-0.559240747	0.385696584	-0.019953294	3.261192054	5.231944165	1.04E-11	0.826899947	0.929011226	0.056251298	0.849403971	0.99277781	0.109813522	0.018646341	0.060292337	FR_tgton+400ms
FaRT150604a_pos_4001	4001	2.458514951	0.110176368	-0.305149892	-0.384961425	-0.446801399	1.16662453	2.446695642	6.495428228	5.46E-19	0.649079972	0.208558864	0.113172861	0.791280351	0.524527669	0.14858235	0.000506563	0.117398753	FR_tgton-dotson
FaRT150624e_4001	4001	1.095598778	0.106715932	-0.409455444	0.049821656	-2.860818312	0.154990203	0.289793016	0.444215816	2.33E-06	0.638141838	0.072007619	0.826180835	0.067583622	0.913870954	0.852634269	0.75658956	0.037277676	FR_dotson+100~medianRT-100
FaRT150624e_4001	4001	1.03702848	-0.029517215	-0.242125874	0.034509034	-2.258964	0.517097323	-0.05065932	0.638634932	6.16E-06	0.895513647	0.281896671	0.877972541	0.144685827	0.715714664	0.973850982	0.65288361	0.027605565	FR_dotson+100~sacon-100
FaRT150624e_4001	4001	0.879926125	-0.180486998	0.120305903	0.073273043	1.039407364	-0.359528332	-1.889070022	-1.202804128	0.000264732	0.448604115	0.613387345	0.758256477	0.525620675	0.811040775	0.249122388	0.424062539	0.014704975	FR_dotson-400
FaRT150624e_4001	4001	3.654753907	2.750430313	0.033154393	0.408739864	-1.664741933	-0.585712735	-2.042297695	-0.799624008	8.34E-16	4.91E-10	0.937843862	0.336807138	0.569199726	0.827362665	0.485042201	0.765915947	0.208865121	FR_sac-100~sac+200
FaRT150624e_4001	4001	5.185884568	4.543527056	0.131654415	0.556645582	2.169389635	-1.495707349	-0.616294225	-0.981914134	5.45E-20	3.21E-16	0.80014462	0.284964628	0.54420981	0.648920964	0.863166488	0.765009523	0.353388686	FR_sacon~sacon+400
FaRT150624e_4001	4001	0.744844184	-0.207439523	-0.054731123	0.241067011	0.863462601	-0.321136991	0.122872453	-0.637942293	7.81E-06	0.204760174	0.737567222	0.140790802	0.442254544	0.755602817	0.91288004	0.536478644	0.021920167	FR_tgton+400ms
FaRT150624e_4001	4001	0.819250749	-0.177437372	-0.039594568	0.111695329	0.652145576	0.151620013	-0.647688484	-0.955806992	3.05E-07	0.255544493	0.799476639	0.473819936	0.543015926	0.8776069	0.545774135	0.33207221	0.015373944	FR_tgton-dotson
FaRT150625b_4002	4002	7.709768665	-0.17211454	-0.174215707	0.174887959	-0.511450231	-1.727610243	2.071742836	0.305879213	1.25E-41	0.722334982	0.719088765	0.718051234	0.88051737	0.60002248	0.542725027	0.926013025	0.008112428	FR_dotson+100~medianRT-100
FaRT150625b_4002	4002	7.37127244	-0.413661576	-0.002100966	0.318942653	0.795026458	-1.056632667	1.082593933	-0.542434343	5.28E-43	0.36105745	0.996296101	0.481172297	0.802565274	0.731415944	0.733517366	0.860120712	0.009520751	FR_dotson+100~sacon-100
FaRT150625b_4002	4002	5.62555266	0.159375895	-0.121526114	-0.084342519	-1.71970755	-1.210935158	0.626604368	1.946118577	4.07E-43	0.643937061	0.724492552	0.806742001	0.477879591	0.605622688	0.795871678	0.40681616	0.010393456	FR_dotson-400
FaRT150625b_4002	4002	6.494256629	0.75054237	-0.403626443	-0.500735331	-8.352354251	0.704087898	9.541292358	2.701529109	1.81E-41	0.067316471	0.324186012	0.221501822	0.003904647	0.800218136	0.001003597	0.331914874	0.05865759	FR_sac-100~sac+200
FaRT150625b_4002	4002	6.962441655	0.214169439	-0.599790845	-0.453232209	-6.317290458	0.267556878	5.133735641	6.453431932	2.47E-51	0.569055473	0.111440835	0.228620867	0.01731314	0.916671744	0.052714379	0.012070208	0.06012456	FR_sacon~sacon+400
FaRT150625b_4002	4002	5.716280043	0.183192752	-0.34770014	0.190773795	0.69213884	-0.246154036	1.281029303	-1.133047927	8.42E-41	0.615008223	0.340062441	0.600458722	0.786762338	0.920832427	0.616649125	0.64738872	0.010512815	FR_tgton+400ms
FaRT150625b_4002	4002	5.633797601	0.266072273	-0.206358966	-0.022660141	-0.102294651	-0.940307167	0.702406633	0.016466548	2.53E-57	0.342077359	0.46107675	0.935462056	0.958503173	0.621337505	0.720912048	0.993096877	0.011350926	FR_tgton-dotson
FaRT150626b_4001	4001	2.354256612	-0.205800157	-0.097337604	-0.267366984	0.423582329	-1.482669026	1.846645201	3.208859836	1.13E-15	0.454131242	0.723190449	0.33100253	0.829597257	0.406829614	0.348519712	0.073359135	0.026597377	FR_dotson+100~medianRT-100
FaRT150626b_4001	4001	2.382512792	-0.150651085	0.023829757	0.013809721	-0.053433653	-1.429575624	0.776671747	2.559899276	1.67E-17	0.561456177	0.926791844	0.957534838	0.977051765	0.396812302	0.675920193	0.129813024	0.020928313	FR_dotson+100~sacon-100
FaRT150626b_4001	4001	2.149262112	-0.337847612	0.16850801	-0.126659198	0.508286975	-0.824835994	-0.965899185	2.061809152	1.18E-14	0.197491014	0.519834563	0.628490948	0.786282018	0.627874173	0.606447943	0.226234662	0.01668063	FR_dotson-400
FaRT150626b_4001	4001	2.708822809	1.055087876	-0.334410954	-0.170062409	-2.389369326	-1.002080877	1.554700522	-0.715824832	1.39E-22	3.48E-05	0.182558512	0.497290102	0.18362024	0.538348161	0.386437204	0.660208841	0.092461773	FR_sac-100~sac+200
FaRT150626b_4001	4001	2.885869532	1.540599037	-0.343766263	-0.137916966	1.233130193	-0.560287668	2.651374488	0.129589402	5.56E-28	1.79E-10	0.138538962	0.55158307	0.457423435	0.709767481	0.110825526	0.931394338	0.233980025	FR_sacon~sacon+400
FaRT150626b_4001	4001	1.854898501	-0.331636101	-0.236590946	0.148835884	-0.264229001	-1.409405786	-1.702733929	-0.899870025	9.27E-17	0.110995288	0.25494188	0.473533646	0.858925696	0.296725694	0.252664118	0.504979545	0.040274344	FR_tgton+400ms
FaRT150626b_4001	4001	2.033735382	-0.338006394	0.104601342	-0.026368649	0.196885414	-1.498291013	-1.752350946	0.966601778	6.51E-24	0.062939772	0.563716004	0.884249725	0.879370222	0.203918013	0.177559063	0.411980034	0.029697802	FR_tgton-dotson
FaRT150706b_4002	4002	4.657383162	-0.145080894	0.083953362	-0.120416492	0.891695651	-1.679346645	-2.045902635	-0.952269729	1.46E-31	0.690226937	0.817593489	0.740793419	0.71676983	0.515852844	0.405375777	0.712494526	0.008479833	FR_dotson+100~medianRT-100
FaRT150706b_4002	4002	4.847047477	-0.189411189	0.310984272	-0.107304466	0.286615811	-2.422609339	-3.17150356	-0.184938437	1.64E-37	0.577014034	0.359964615	0.751988749	0.900510666	0.315154872	0.16707496	0.938839262	0.013368926	FR_dotson+100~sacon-100
FaRT150706b_4002	4002	4.645459616	0.148387552	0.108322711	-0.324286624	-0.196887987	1.057885987	2.620821631	3.47855929	2.82E-38	0.644164167	0.735968657	0.313031546	0.927672231	0.642749342	0.227360358	0.127708339	0.014234573	FR_dotson-400
FaRT150706b_4002	4002	4.933816902	-0.147535057	0.541741699	-0.79764936	-2.952485776	-6.865993547	0.842628523	2.467292711	1.76E-44	0.633379889	0.080422001	0.010222522	0.157941854	0.001883905	0.686607895	0.261477576	0.052603938	FR_sac-100~sac+200
FaRT150706b_4002	4002	5.060875134	-1.348927751	0.487862748	-0.322054637	-2.735494917	-4.257018744	-1.288304273	0.896720585	1.07E-50	4.64E-06	0.093702745	0.268020855	0.163716727	0.039546962	0.511482342	0.663755181	0.090052967	FR_sacon~sacon+400
FaRT150706b_4002	4002	4.13551378	-0.013480494	0.138245834	-0.089987241	3.103960518	2.125338801	1.055472352	2.663923359	4.20E-35	0.96442455	0.647424031	0.765918321	0.128840488	0.322197331	0.605090201	0.214838018	0.017931284	FR_tgton+400ms
FaRT150706b_4002	4002	4.358934261	0.050847854	0.118909481	-0.048941826	1.574015182	1.499120745	1.453059999	1.831096152	9.80E-53	0.834639279	0.625464579	0.8407529	0.338826383	0.3861655	0.377202622	0.289943804	0.014931643	FR_tgton-dotson
FaRT150708c_4003	4003	3.234283208	-0.25379014	0.103930923	-0.008162245	-2.114726751	2.33241241	0.942120238	-1.821175875	1.97E-25	0.364301233	0.710079729	0.97670576	0.265906951	0.224281592	0.619824907	0.342433225	0.036320116	FR_dotson+100~medianRT-100
FaRT150708c_4003	4003	3.221256085	-0.435798618	0.148173987	-0.170660276	-1.240074437	1.543035924	1.171107803	-1.076793467	1.07E-27	0.098755371	0.573719129	0.517052476	0.488246682	0.393048359	0.512734912	0.551018255	0.04168517	FR_dotson+100~sacon-100
FaRT150708c_4003	4003	3.890281285	0.555728495	0.541808029	-0.458969971	-4.037766474	0.529473544	-0.191630586	1.875033084	1.21E-30	0.062481671	0.069295507	0.123537532	0.046386852	0.795116454	0.924408567	0.358138917	0.048359956	FR_dotson-400
FaRT150708c_4003	4003	1.954322881	-0.179598799	0.53172433	-0.149396118	-2.989465028	2.128510737	0.461746436	-1.41856904	1.16E-22	0.32402075	0.003735728	0.411870731	0.016123092	0.088829671	0.708696757	0.256060997	0.124113272	FR_sac-100~sac+200
FaRT150708c_4003	4003	1.358368747	0.109044266	0.328369304	-0.091828719	-1.928232757	1.888487566	-0.180254459	-1.431423332	3.38E-19	0.43795259	0.020054997	0.513560518	0.044121949	0.050785848	0.850188593	0.138135053	0.086477994	FR_sacon~sacon+400
FaRT150708c_4003	4003	3.13406809	0.176951306	0.357697552	0.078521057	-2.264542495	1.25816953	-0.472791785	-0.989585392	9.92E-29	0.479392217	0.153383285	0.753544776	0.183162681	0.4633069	0.780749753	0.563966844	0.026895234	FR_tgton+400ms
FaRT150708c_4003	4003	3.541354702	0.308999638	0.448793622	-0.064131075	-3.138445591	1.039282111	-0.246480788	0.389858427	3.41E-41	0.162023213	0.04267998	0.771269322	0.036947505	0.492176937	0.869325783	0.796599441	0.044349279	FR_tgton-dotson
FaRT150721a_4001	4001	6.823118497	1.707717008	0.626200787	-0.953926334	8.371606751	-0.890189623	1.60251245	5.675500322	1.82E-46	3.36E-05	0.124100823	0.019427903	0.003062445	0.751395978	0.568377867	0.044022774	0.161176207	FR_dotson+100~medianRT-100
FaRT150721a_4001	4001	7.105368764	2.491404603	0.677999272	-0.509779726	6.534115953	0.670701466	-1.227859575	4.380845934	1.09E-56	5.18E-11	0.065665425	0.165896786	0.010423036	0.79171534	0.628667278	0.08520875	0.2345729	FR_dotson+100~sacon-100
FaRT150721a_4001	4001	1.364692453	-0.096066076	-0.190856299	-0.150012228	4.318013979	0.54347445	0.22757312	0.758998726	2.77E-13	0.592556141	0.288008507	0.403499514	0.000557629	0.661372004	0.85439534	0.540774982	0.051872704	FR_dotson-400
FaRT150721a_4001	4001	7.282506762	1.577650055	-0.633420991	0.557280733	4.79476788	-0.635608887	1.081230904	-4.619079017	1.98E-41	0.000855504	0.177676502	0.235513915	0.139838872	0.84465402	0.738801993	0.155064708	0.078564713	FR_sac-100~sac+200
FaRT150721a_4001	4001	6.58654742	1.120813495	-0.659287693	0.232538063	-2.912176963	-1.864827559	1.653519025	-3.257851486	2.59E-49	0.003094386	0.080557568	0.536858528	0.263281286	0.473720463	0.525054437	0.211064558	0.045580292	FR_sacon~sacon+400
FaRT150721a_4001	4001	1.506618414	0.134928544	-0.173187632	0.175509008	1.417667261	0.755595353	2.124216533	-2.681040598	3.76E-14	0.479314103	0.363997611	0.357611143	0.282273569	0.566514853	0.107530053	0.042547131	0.033149392	FR_tgton+400ms
FaRT150721a_4001	4001	1.344169068	0.032321953	-0.181805397	0.066429603	2.493477786	0.414486295	0.582867303	-1.564279588	1.10E-20	0.810717068	0.178494865	0.62260164	0.007807887	0.656833795	0.532005288	0.094224383	0.04026685	FR_tgton-dotson
FaRT150722a_4001	4001	0.859066509	0.066991798	0.406374273	0.061162535	2.123348387	-0.648766454	0.396547181	-0.745389472	1.08E-07	0.673228566	0.01083515	0.70021336	0.048016973	0.535505832	0.711279161	0.476557261	0.052808951	FR_dotson+100~medianRT-100
FaRT150722a_4001	4001	0.902770889	0.067759586	0.316961104	0.013675404	1.545881008	-0.811293561	1.168337882	-0.881152371	2.04E-09	0.645288662	0.031772937	0.925971695	0.119962396	0.403137	0.239615858	0.363905272	0.053949806	FR_dotson+100~sacon-100
FaRT150722a_4001	4001	0.916301383	0.278464464	-0.106644834	-0.16603386	0.483608282	-0.198758757	3.247523826	-0.470760245	3.44E-08	0.087938154	0.512773123	0.30837879	0.659829188	0.853114783	0.003283008	0.66104282	0.039643904	FR_dotson-400
FaRT150722a_4001	4001	1.283350508	0.892560254	0.223679028	0.068652868	2.514854799	-0.667763117	2.029520224	0.420452085	2.36E-07	0.000288213	0.359812562	0.778561778	0.127234802	0.678150335	0.218171939	0.793852239	0.091724392	FR_sac-100~sac+200
FaRT150722a_4001	4001	1.076880793	0.864189577	0.127499587	0.091631442	0.777826632	-0.192321138	2.239030373	0.006837864	2.20E-09	1.30E-06	0.468825676	0.602583393	0.512286493	0.86827364	0.059759599	0.995295012	0.120272026	FR_sacon~sacon+400
FaRT150722a_4001	4001	0.625183341	0.081971443	0.234816214	0.136181976	0.907829815	-0.202335688	0.621829083	-0.159379824	1.23E-05	0.56182075	0.097048402	0.335324363	0.340946675	0.82795351	0.514088059	0.864074034	0.029687351	FR_tgton+400ms
FaRT150722a_4001	4001	0.741456984	0.200949907	0.110238379	-0.029172849	0.619390149	-0.027092539	1.599643163	0.053444916	2.13E-09	0.097466396	0.362687967	0.809553554	0.448190138	0.972907074	0.050615373	0.946584122	0.041092927	FR_tgton-dotson
FaRT150723a_4001	4001	1.62793748	0.161056373	-0.177275238	-0.412083583	-1.869071872	1.732474226	2.229964018	-2.004326184	5.19E-08	0.572377999	0.534376628	0.149730914	0.335138064	0.394669763	0.250471379	0.324937211	0.04283637	FR_dotson+100~medianRT-100
FaRT150723a_4001	4001	1.565530771	0.303238878	-0.107094414	-0.231337306	-2.45049042	2.338463893	1.565046574	-2.262259136	1.74E-09	0.217542071	0.662543975	0.346371144	0.142687121	0.182491434	0.34820757	0.197081655	0.051715736	FR_dotson+100~sacon-100
FaRT150723a_4001	4001	1.659186098	-0.148454861	-0.044059574	0.118678648	-0.004305641	-0.593104011	1.24060825	-3.210404083	2.61E-08	0.600913248	0.876579252	0.675775404	0.998216781	0.769379052	0.519871271	0.113888521	0.03109764	FR_dotson-400
FaRT150723a_4001	4001	1.759786438	0.777582275	-0.527332184	-0.42062167	-2.315636539	2.07172544	4.103111884	-0.880163769	2.47E-10	0.003258643	0.044431511	0.108063774	0.192060239	0.265952957	0.021537947	0.635950831	0.096285968	FR_sac-100~sac+200
FaRT150723a_4001	4001	2.433832544	0.960310843	-0.302224306	-0.384048026	-3.997273032	5.204217636	2.304179467	-1.897202273	5.89E-13	0.002318257	0.331347201	0.217472901	0.059550611	0.019835574	0.275655485	0.392258338	0.09436277	FR_sacon~sacon+400
FaRT150723a_4001	4001	2.018735722	-0.138860922	-0.317192371	0.085030835	-0.439280121	0.279414568	1.334943952	-4.139038242	2.65E-13	0.583602406	0.211454806	0.737063612	0.798393647	0.877013597	0.438003676	0.022973986	0.047550998	FR_tgton+400ms
FaRT150723a_4001	4001	1.808210428	-0.233048351	0.010664198	0.163138096	-0.021349269	-0.690419829	0.407902131	-2.822954603	2.34E-14	0.280600134	0.960549615	0.44964511	0.988366003	0.653434465	0.780579804	0.067735194	0.043263542	FR_tgton-dotson
FaRT150723b_4001_short	4001	4.088553314	0.830142738	1.026166803	-0.236679743	1.856581852	-2.350504734	1.180484915	-0.046161421	6.32E-22	0.031727686	0.008088444	0.538511251	0.485190566	0.371619653	0.657089563	0.985989194	0.094023632	FR_dotson+100~medianRT-100
FaRT150723b_4001_short	4001	4.187453667	1.027507826	0.619272316	-0.292238451	1.379230545	-2.162169175	1.889250765	-1.080589708	6.74E-25	0.00492987	0.088495492	0.42040129	0.582061529	0.383090589	0.451035639	0.662715625	0.095232885	FR_dotson+100~sacon-100
FaRT150723b_4001_short	4001	2.468016625	-0.064217411	0.32014989	-0.109052926	0.362706672	0.451047128	-1.769496928	-2.320727119	1.05E-14	0.830242287	0.285696128	0.71582653	0.860922987	0.825600074	0.393046734	0.257516	0.025377043	FR_dotson-400
FaRT150723b_4001_short	4001	3.882606988	1.434235577	0.378580391	0.234195362	1.81475962	-0.070139611	-3.29144953	-2.807943643	5.74E-23	6.87E-05	0.285974651	0.508907369	0.459016343	0.976895574	0.179839779	0.246942991	0.125223372	FR_sac-100~sac+200
FaRT150723b_4001_short	4001	2.194133885	0.830682427	0.183509031	0.220800745	-0.585681719	-1.174211789	-2.50051015	-0.792003503	7.89E-21	0.000126413	0.390188765	0.301352293	0.691350773	0.421031995	0.090971392	0.587183675	0.110827403	FR_sacon~sacon+400
FaRT150723b_4001_short	4001	1.314280448	-0.180616438	0.419855244	-0.117822497	0.725064853	-0.901101691	-1.381246421	0.134384587	1.27E-09	0.38614844	0.044679447	0.571677627	0.61453806	0.526794066	0.337707351	0.924770579	0.029244873	FR_tgton+400ms
FaRT150723b_4001_short	4001	1.823085389	0.024293067	0.309336152	-0.158943995	0.533763211	-0.088456985	-1.035125608	-1.706355332	1.62E-17	0.90240274	0.11933802	0.422671618	0.696708177	0.947903831	0.449920948	0.208267833	0.041118616	FR_tgton-dotson
FaRT150723b_4002_short	4002	2.900207573	-0.136175548	0.543155015	0.505340309	0.168460197	0.301348675	-2.399534251	-2.734728707	4.25E-12	0.732821611	0.174055597	0.205884512	0.950036155	0.911238066	0.372476144	0.312188672	0.022813568	FR_dotson+100~medianRT-100
FaRT150723b_4002_short	4002	3.210534227	0.1535646	0.362632015	0.459421454	-1.065559704	1.280284128	-2.063654542	-4.186780303	2.86E-13	0.712563465	0.384599298	0.270888106	0.704490801	0.650425288	0.462808208	0.139126261	0.022384034	FR_dotson+100~sacon-100
FaRT150723b_4002_short	4002	2.263693548	0.037002642	0.412882276	-0.033596005	1.329184566	2.035042804	1.337517477	-1.157045146	6.56E-11	0.91128917	0.214501543	0.919426902	0.552808018	0.366325945	0.550323025	0.607318239	0.025563141	FR_dotson-400
FaRT150723b_4002_short	4002	4.190933799	1.617695909	0.283265272	-0.125997089	8.588455297	-0.913230847	3.516068654	-2.264684131	3.93E-13	0.003398904	0.605047234	0.818028727	0.020635533	0.805637477	0.341212266	0.541861387	0.114577572	FR_sac-100~sac+200
FaRT150723b_4002_short	4002	4.142932592	1.767503089	0.229478095	-0.183779585	6.996930936	0.383118694	0.585721711	-0.520469257	9.59E-17	0.000177467	0.621670044	0.692661412	0.026284258	0.903222452	0.851730117	0.868801547	0.139578162	FR_sacon~sacon+400
FaRT150723b_4002_short	4002	1.620077684	0.094782853	0.04024404	0.28270589	0.310621337	3.537105064	-0.69177524	-2.383360339	3.92E-08	0.74044413	0.888134517	0.323540213	0.872032156	0.069023153	0.719823372	0.219684616	0.022512228	FR_tgton+400ms
FaRT150723b_4002_short	4002	2.036549514	0.070198798	0.176131601	0.032655139	0.281484941	2.240990023	0.251149549	-1.906730732	5.97E-13	0.793700067	0.511887555	0.903171932	0.876364261	0.218686767	0.889597319	0.295102996	0.01975342	FR_tgton-dotson
FaRT150728c_4001	4001	1.622786059	-0.239037224	0.714545618	-0.051738873	-0.449367648	-0.933476928	-3.442471287	1.653109785	2.78E-16	0.201823426	0.000160619	0.78205913	0.723194268	0.453486038	0.00700305	0.184793212	0.068995121	FR_dotson+100~medianRT-100
FaRT150728c_4001	4001	1.555597237	-0.238352365	0.588640358	-0.111031799	-0.451764889	-0.659180703	-2.610048731	1.36386669	9.19E-18	0.161281085	0.000603099	0.513506699	0.695047914	0.559969532	0.024118537	0.228258027	0.061993923	FR_dotson+100~sacon-100
FaRT150728c_4001	4001	1.748791385	0.376641488	-0.038486653	-0.022265091	-0.579091863	0.977614664	0.86375459	-0.992414047	8.84E-18	0.049197009	0.840192686	0.907130707	0.654707264	0.441745106	0.504812492	0.434871514	0.021307019	FR_dotson-400
FaRT150728c_4001	4001	0.967200618	-0.336523478	0.104905315	-0.190812496	1.065804345	-1.004885853	0.407480862	-0.767062414	1.02E-11	0.014206019	0.442515227	0.162955493	0.250354508	0.269292275	0.66000802	0.39888266	0.048159114	FR_sac-100~sac+200
FaRT150728c_4001	4001	0.884933662	-0.065927542	-0.080711998	-0.196726745	1.253759667	-0.48549937	-0.20793159	-0.57468316	1.31E-12	0.580909441	0.499187375	0.100190429	0.122356748	0.541327441	0.797380969	0.469731495	0.037595821	FR_sacon~sacon+400
FaRT150728c_4001	4001	1.815326868	0.203622098	-0.121429517	-0.020854884	-1.542312242	0.451712828	0.553429778	-0.029879638	5.22E-24	0.215282023	0.459539208	0.898875919	0.16658775	0.679221221	0.619142261	0.978174444	0.012390335	FR_tgton+400ms
FaRT150728c_4001	4001	1.749023334	0.307700146	-0.038515301	-0.115534224	-0.540788785	0.32586153	0.255512122	-0.016600084	5.13E-34	0.01510082	0.759842242	0.359466339	0.527001931	0.697586811	0.764966011	0.98420478	0.026407234	FR_tgton-dotson
FaRT150729b_4001	4001	0.560175033	0.027631067	-0.030335705	-0.133055441	0.101142033	-1.456249165	0.281017555	0.605090783	4.69E-08	0.783719311	0.763155807	0.18671551	0.883983955	0.018872466	0.685185728	0.327881806	0.023810722	FR_dotson+100~medianRT-100
FaRT150729b_4001	4001	1.740773594	0.960916805	-0.987851942	-0.938645444	-5.41414833	-2.243600086	4.953933252	0.062995865	3.59E-28	1.62E-10	5.25E-11	4.04E-10	1.33E-07	0.01297914	1.30E-06	0.944176622	0.224933828	FR_dotson+100~sacon-100
FaRT150729b_4001	4001	0.240206091	-0.049276297	-0.006835718	-0.03296829	-0.287776444	-0.17876007	0.020641228	0.644105509	0.000299159	0.454725801	0.917377118	0.616899262	0.526003759	0.658654905	0.963713273	0.11194858	0.014328473	FR_dotson-400
FaRT150729b_4001	4001	4.37994292	3.660492236	-2.826465454	-2.573492411	0.882645341	-1.699883903	-2.538734696	-0.286976475	4.63E-30	2.10E-22	1.46E-14	1.86E-12	0.717434446	0.434605474	0.298207195	0.895020543	0.423464295	FR_sac-100~sac+200
FaRT150729b_4001	4001	2.323749348	1.998959011	-1.477033745	-1.336263735	2.25009904	-0.828562874	-3.15786464	-0.332980937	3.34E-25	1.21E-19	7.30E-12	4.66E-10	0.119117776	0.519347484	0.028956771	0.795630537	0.411812364	FR_sacon~sacon+400
FaRT150729b_4001	4001	0.183829861	-0.011001722	0.078685409	-0.047401914	-0.057504997	0.073425637	-0.1113379	-0.038329752	0.004572448	0.864576848	0.222956984	0.462581254	0.896986131	0.852931483	0.802073574	0.922906278	0.011741073	FR_tgton+400ms
FaRT150729b_4001	4001	0.232939634	-0.028998355	0.036398457	-0.068685428	-0.087775874	-0.342139307	-0.020415042	0.412827269	1.24E-05	0.582025053	0.48967918	0.192702829	0.808772204	0.290445524	0.955111561	0.202253661	0.010411449	FR_tgton-dotson
FaRT150805b_4002	4002	1.044804348	0.223844756	-0.009943285	-0.180602941	-0.787108905	0.344734445	0.049676897	1.485124932	1.10E-06	0.280390573	0.961691417	0.383515722	0.552433781	0.806515779	0.970073653	0.292105958	0.022729519	FR_dotson+100~medianRT-100
FaRT150805b_4002	4002	1.244285524	0.024846181	0.287280378	-0.188766748	-0.684246084	-0.851211088	-1.06943797	2.4684219	4.20E-09	0.901687493	0.154421712	0.348593575	0.594971715	0.533836598	0.40629243	0.072385051	0.036149995	FR_dotson+100~sacon-100
FaRT150805b_4002	4002	1.169460864	0.002817496	-0.30636003	0.144749061	-1.239989051	-2.077451357	0.423604816	-1.177030707	9.82E-11	0.986760694	0.072526176	0.394435851	0.254466526	0.073252989	0.696570567	0.308621189	0.05767863	FR_dotson-400
FaRT150805b_4002	4002	1.90343291	-1.249797829	0.367914968	-0.384161988	-1.909069818	-6.326433286	-0.234364566	0.452244369	4.73E-14	2.20E-07	0.113722286	0.098741716	0.19889513	8.67E-05	0.874384493	0.77411546	0.229656642	FR_sac-100~sac+200
FaRT150805b_4002	4002	1.719117809	-0.897964147	0.646576237	-0.377014662	-0.900887209	-4.61388447	-1.51843477	1.831779544	1.47E-12	9.73E-05	0.00456759	0.095601925	0.532120125	0.002946233	0.292826277	0.232710538	0.156932297	FR_sacon~sacon+400
FaRT150805b_4002	4002	1.358326087	0.357136754	-0.537969836	-0.100979613	-2.295765382	-0.810600738	2.895820899	-1.498828928	4.67E-12	0.052072298	0.003660373	0.580912476	0.05092452	0.514576743	0.014114428	0.228875603	0.085704541	FR_tgton+400ms
FaRT150805b_4002	4002	1.227261918	0.161574389	-0.351755982	0.062988556	-1.525397752	-1.490909746	1.177898498	-1.248496313	3.46E-15	0.25593824	0.014047767	0.657339657	0.094315917	0.123686536	0.195646127	0.196875031	0.075270948	FR_tgton-dotson
FaRT150806b_4002	4002	1.928060349	0.279829883	0.674624821	0.127310051	0.606741558	-1.127056663	-1.794742464	0.236262109	3.16E-17	0.182897158	0.00147456	0.543885653	0.666387473	0.452594837	0.20298743	0.87481151	0.081644048	FR_dotson+100~medianRT-100
FaRT150806b_4002	4002	1.925545645	0.32322662	0.574324897	0.088111161	0.89801983	-0.898899571	-1.86245934	0.025300113	4.93E-19	0.100660804	0.00376153	0.653558943	0.495619283	0.522143093	0.158341564	0.985620403	0.082317995	FR_dotson+100~sacon-100
FaRT150806b_4002	4002	0.836432684	0.199722718	0.051819498	-0.18517557	-1.197932245	-0.038972546	1.676893583	-0.73099026	2.68E-08	0.169297287	0.72082867	0.202398322	0.219089022	0.970020527	0.085902811	0.481115061	0.041786727	FR_dotson-400
FaRT150806b_4002	4002	3.188568331	0.843212049	0.190977267	0.82004675	3.937182545	-2.824258506	3.2675444	-2.957805515	7.52E-22	0.004880187	0.520111576	0.006165132	0.049094043	0.184251816	0.101967164	0.164442396	0.20753471	FR_sac-100~sac+200
FaRT150806b_4002	4002	4.089722373	0.378074175	0.003645494	0.996454661	-5.149827817	-4.13102825	-0.253717392	-2.227983378	1.37E-39	0.131702484	0.988372267	9.14E-05	0.002407919	0.021742908	0.879871455	0.213836625	0.162482607	FR_sacon~sacon+400
FaRT150806b_4002	4002	0.538044694	0.061586892	0.044449653	0.03248153	-0.299191601	-1.137775648	0.319316537	0.164307685	2.13E-06	0.577536407	0.687633253	0.768882209	0.686756798	0.151069541	0.666923689	0.835360654	0.025072192	FR_tgton+400ms
FaRT150806b_4002	4002	0.653938391	0.077471034	0.032643822	0.020494901	-0.26586728	-0.572394525	1.029660022	-0.740516601	2.29E-12	0.378561395	0.710404591	0.815648374	0.652290028	0.363040095	0.08198692	0.239601566	0.050264132	FR_tgton-dotson
FaRT150807b_4001	4001	1.421440929	0.084861692	0.138077233	-0.00304036	1.204284736	0.462847896	0.479471291	-0.696933527	1.86E-13	0.643332079	0.451354464	0.986761284	0.336065251	0.702332301	0.70151037	0.565050127	0.019806317	FR_dotson+100~medianRT-100
FaRT150807b_4001	4001	1.508032163	0.093119469	0.229729755	0.070150626	0.909040512	0.295988911	-0.342078547	-0.934210743	3.03E-16	0.59015551	0.184541347	0.684885263	0.441281611	0.795549695	0.771885298	0.413732144	0.024218314	FR_dotson+100~sacon-100
FaRT150807b_4001	4001	2.136779078	-0.089340582	-0.113595741	0.049095025	0.152024788	0.630947038	1.858970312	1.265925141	9.70E-16	0.720638556	0.649355466	0.844194913	0.928960244	0.702356823	0.276180827	0.443439102	0.017306793	FR_dotson-400
FaRT150807b_4001	4001	2.478858526	-0.639489777	0.335992886	-0.016957103	1.625967606	-2.402282235	-0.402136556	2.170849373	6.82E-26	0.002665577	0.112246924	0.935961401	0.259638477	0.085888035	0.780159338	0.120461197	0.049737473	FR_sac-100~sac+200
FaRT150807b_4001	4001	3.055462987	-0.866935205	0.315097765	0.023131415	0.433856433	-1.103543452	0.285921155	0.438745584	1.44E-31	0.000175528	0.16766115	0.919175228	0.780403835	0.464076919	0.854218616	0.770888024	0.074028706	FR_sacon~sacon+400
FaRT150807b_4001	4001	2.181337107	0.119126223	-0.176767862	-0.07759337	-1.06112587	1.283478521	0.994795183	1.912665078	1.06E-21	0.567312212	0.396173297	0.709407953	0.45551326	0.351303942	0.484144504	0.165267946	0.022591694	FR_tgton+400ms
FaRT150807b_4001	4001	2.084886004	0.055638373	-0.211424877	0.035172037	-0.82911713	1.287105902	1.49980806	0.743333032	9.13E-28	0.742780674	0.213011756	0.835643598	0.473910525	0.251208602	0.195671975	0.507190678	0.027997238	FR_tgton-dotson
FaRT150814c_4002	4002	5.40798167	0.069477022	-0.626631421	-0.01123952	-1.625487143	3.138922157	-0.316878204	4.209705323	6.27E-32	0.864066226	0.123328035	0.977904362	0.550965235	0.17847815	0.907428888	0.071517861	0.050856872	FR_dotson+100~medianRT-100
FaRT150814c_4002	4002	5.174308762	-0.09626443	-0.707047853	0.013138693	-1.124639842	2.968556132	-0.844540884	4.299676157	1.05E-33	0.797143687	0.059801151	0.972012012	0.65476288	0.167963289	0.737011257	0.046214435	0.070562591	FR_dotson+100~sacon-100
FaRT150814c_4002	4002	4.090527448	0.267386345	-0.496003105	-0.046559097	-0.642352842	1.862661449	-0.166983537	0.809633549	7.24E-25	0.459396616	0.170431223	0.897448266	0.791169936	0.369343101	0.945118469	0.696224213	0.020476817	FR_dotson-400
FaRT150814c_4002	4002	4.371722838	-0.226012642	-0.19201796	-0.137959624	0.335144448	-0.590267147	-2.603915053	1.496471369	6.28E-23	0.578355358	0.636764458	0.734373013	0.902293909	0.800315215	0.340550156	0.521477755	0.019897784	FR_sac-100~sac+200
FaRT150814c_4002	4002	4.99736424	-1.15252664	-0.739871037	0.348875531	2.392114804	-0.659380858	-1.905081522	-0.329769815	1.44E-29	0.003730464	0.061520932	0.376841228	0.366875746	0.770921063	0.472257481	0.884214856	0.076123905	FR_sacon~sacon+400
FaRT150814c_4002	4002	3.596208941	0.080003735	-0.460402231	0.060285047	-0.642490695	-0.838523646	1.227625154	1.538985548	1.65E-25	0.797911587	0.141338584	0.847001101	0.759442497	0.64014993	0.558572302	0.391101603	0.024398147	FR_tgton+400ms
FaRT150814c_4002	4002	3.776032249	0.07081034	-0.302557132	0.100290651	0.013782217	-0.20714442	0.617142823	0.924557768	4.48E-37	0.782244803	0.238149403	0.695472348	0.993607539	0.887970736	0.719807596	0.529638724	0.01869894	FR_tgton-dotson
FaRT150820b_4001	4001	1.693804053	0.344244926	-0.504948044	-0.124120349	-2.20209451	-0.580769024	1.812054886	1.293498197	1.66E-13	0.109259619	0.019253682	0.562547548	0.133375054	0.668083376	0.216383875	0.340024618	0.055887788	FR_dotson+100~medianRT-100
FaRT150820b_4001	4001	1.959334654	0.326842012	-0.465809551	-0.238214829	-2.891367056	-0.9936748	1.951205923	1.3342581	1.24E-17	0.118210154	0.026441712	0.254154636	0.043393952	0.451271202	0.171657943	0.312057103	0.056826687	FR_dotson+100~sacon-100
FaRT150820b_4001	4001	1.772437409	-0.017652353	0.076126551	0.23085559	0.623915818	1.10851557	-1.388489185	-0.480892916	6.13E-13	0.938945436	0.741189734	0.317088957	0.691813109	0.44695808	0.378062815	0.741316659	0.013058234	FR_dotson-400
FaRT150820b_4001	4001	2.549495711	-0.474126259	-0.163888301	-0.007050369	-1.350699912	-2.526877391	1.190584263	0.468525583	6.34E-21	0.051499782	0.499084392	0.976789032	0.414720301	0.100113893	0.472101861	0.759695395	0.058232091	FR_sac-100~sac+200
FaRT150820b_4001	4001	3.428399512	-0.424262329	-0.110648057	0.364544105	-2.643185185	-3.65783257	-0.873640683	1.500067958	3.67E-30	0.094681316	0.661910953	0.150638299	0.127091172	0.02302907	0.613147095	0.348673813	0.099686459	FR_sacon~sacon+400
FaRT150820b_4001	4001	1.911313201	0.216714409	-0.051507757	-0.156595977	0.736907946	2.041415905	-1.628980849	-0.159288321	3.11E-13	0.376791441	0.83346671	0.522860733	0.659611742	0.188272839	0.330690917	0.918055039	0.036616608	FR_tgton+400ms
FaRT150820b_4001	4001	1.850514683	0.154943558	-0.096616519	0.064681909	0.12324153	0.655834732	-0.920751711	-0.526148903	9.04E-19	0.412835196	0.609418258	0.732277985	0.923941436	0.583217961	0.475955671	0.659755628	0.016677006	FR_tgton-dotson
FaRT150820c_4001	4001	1.398599267	0.000990913	0.241501168	0.242264061	-1.625820699	-0.477696681	-2.906446101	1.400399339	2.40E-13	0.995568031	0.176791267	0.17543401	0.171083458	0.690150311	0.01491063	0.243239089	0.059282251	FR_dotson+100~medianRT-100
FaRT150820c_4001	4001	1.675101307	0.091000139	0.187295131	0.167432698	-2.504674464	-0.457244562	-2.566608864	0.851916718	1.56E-16	0.624997818	0.314879283	0.368823492	0.043848264	0.714554907	0.038936202	0.495769577	0.055104278	FR_dotson+100~sacon-100
FaRT150820c_4001	4001	1.411431951	-0.09159822	0.405746166	-0.035527206	0.203415036	-0.435314707	-1.221386805	-0.150109823	4.31E-16	0.566176354	0.011660723	0.823855561	0.847858936	0.684701081	0.250096596	0.888623699	0.04524362	FR_dotson-400
FaRT150820c_4001	4001	2.883374088	-1.033085069	0.127617643	0.020537416	-0.864732371	-2.657081859	-1.392299122	0.093798422	1.02E-21	0.000149603	0.633549364	0.938828773	0.626776249	0.140363598	0.433877636	0.958377261	0.097809813	FR_sac-100~sac+200
FaRT150820c_4001	4001	3.271514891	-0.959167509	0.233910351	0.330080818	-0.671516951	-2.998040196	-3.680729933	-0.407627931	9.33E-26	0.000474591	0.387303941	0.222905205	0.708488414	0.099781945	0.04143506	0.822348064	0.09650212	FR_sacon~sacon+400
FaRT150820c_4001	4001	2.097705241	0.000556978	0.436069808	0.065372805	0.236850478	-0.55075104	-1.863871733	2.039661226	1.61E-19	0.997874112	0.037996433	0.754519969	0.864577191	0.694890078	0.180507162	0.147315822	0.034010878	FR_tgton+400ms
FaRT150820c_4001	4001	1.721253402	-0.023918665	0.374153104	0.069153156	0.421417044	-0.520723988	-1.76298778	0.426298607	8.16E-26	0.866240998	0.008985534	0.626364561	0.655142557	0.585179647	0.062757549	0.654939886	0.045687391	FR_tgton-dotson
FaRT150825d_4001	4001	1.471999333	-0.332946176	-0.352875528	0.05640809	-0.298863495	-1.757857976	-0.499741377	0.029518067	1.19E-21	0.023266831	0.016216456	0.699881785	0.761812903	0.071575627	0.612308439	0.975819691	0.049249365	FR_dotson+100~medianRT-100
FaRT150825d_4001	4001	1.853270752	-0.300917871	-0.327791092	-0.032668817	-1.379827983	-2.545811328	-0.540434638	0.204016486	7.18E-30	0.047947453	0.031271469	0.829628044	0.177839612	0.012048134	0.597364443	0.839994689	0.05366812	FR_dotson+100~sacon-100
FaRT150825d_4001	4001	0.94294596	0.136844065	-0.130768907	-0.124924319	-1.128790201	0.897893595	0.506457093	-0.509192603	1.06E-17	0.195640977	0.216191203	0.237391297	0.113333577	0.202036458	0.47695761	0.469111721	0.01607092	FR_dotson-400
FaRT150825d_4001	4001	3.873701039	-1.497362209	-0.461134516	0.826399756	-1.998598921	-2.679862848	-0.791657564	0.040169523	2.40E-51	8.94E-11	0.041429917	0.000276661	0.189065094	0.074831261	0.602615934	0.978658948	0.187683737	FR_sac-100~sac+200
FaRT150825d_4001	4001	5.574384224	-1.254308333	-0.493908511	1.2129093	-4.166402694	-5.881049959	-0.483661183	0.312156034	1.08E-74	8.06E-07	0.04941857	1.80E-06	0.014013848	0.000466792	0.774763764	0.851675161	0.191076408	FR_sacon~sacon+400
FaRT150825d_4001	4001	1.229364657	-0.107096522	0.167384022	-0.13935674	0.659723484	-1.137543261	0.963926547	0.569601007	2.86E-20	0.399607476	0.188258466	0.273185805	0.44125521	0.179134025	0.26069648	0.500824529	0.018825156	FR_tgton+400ms
FaRT150825d_4001	4001	1.046372419	0.015378373	-0.033260957	-0.114163298	-0.248451648	0.36162061	0.74506157	0.090438029	2.56E-26	0.868020415	0.719305913	0.217725741	0.690346833	0.557207961	0.232536352	0.883267891	0.008108779	FR_tgton-dotson
FaRT150901a_4001	4001	9.129142374	1.139200995	-0.146719574	-0.237609864	1.039957007	4.704041938	2.379280857	3.470394296	2.12E-34	0.061155554	0.808594143	0.694870019	0.796623276	0.283075239	0.55558603	0.428086541	0.034732791	FR_dotson+100~medianRT-100
FaRT150901a_4001	4001	9.148458371	1.066856608	-0.005997887	-0.100449087	2.932844359	5.054315737	0.946707433	3.344311412	8.93E-39	0.054945955	0.991348941	0.855912765	0.426528581	0.206943341	0.797286909	0.403141588	0.043211937	FR_dotson+100~sacon-100
FaRT150901a_4001	4001	7.291341383	1.114490541	0.12902142	0.148770394	-5.647448108	-1.43958169	-0.036937581	-5.44530828	7.09E-29	0.044070492	0.814739644	0.787025038	0.12482675	0.71747954	0.991965642	0.17208636	0.048612593	FR_dotson-400
FaRT150901a_4001	4001	10.29745277	0.602881436	-1.039566236	-0.143272103	9.595934372	4.365211341	8.486495458	-0.930276903	1.62E-37	0.345998315	0.104961522	0.82260269	0.025139454	0.344952275	0.047347053	0.840313144	0.074415428	FR_sac-100~sac+200
FaRT150901a_4001	4001	10.30902114	0.441522808	-0.89371158	1.302668929	2.229882273	0.389731708	3.708631695	-3.645320012	8.06E-44	0.434630716	0.114666473	0.021957356	0.553533782	0.923893945	0.32483379	0.372067578	0.061481694	FR_sacon~sacon+400
FaRT150901a_4001	4001	6.757307163	0.391300138	0.853885525	0.157064524	-1.924677705	-1.604707778	-3.652146448	-1.450256037	4.86E-29	0.441654421	0.094110501	0.757296562	0.569870439	0.662142516	0.281446153	0.692903107	0.034539617	FR_tgton+400ms
FaRT150901a_4001	4001	7.079205424	0.885775746	0.302300039	-0.155421786	-4.102892854	-1.867246411	-1.356508211	-2.318840751	1.98E-37	0.045272884	0.492416901	0.724016584	0.162787719	0.557213146	0.643708154	0.466142171	0.049477779	FR_tgton-dotson
FaRT150901b_4001	4001	11.34959726	0.764147258	-0.114724262	-1.197612503	-7.492312923	-9.910417631	0.424447523	4.350994945	5.25E-31	0.325314514	0.882422944	0.124040599	0.141475852	0.076031622	0.933383957	0.434122959	0.061663433	FR_dotson+100~medianRT-100
FaRT150901b_4001	4001	11.08969792	0.547125219	0.064724334	-0.986376434	-5.944972176	-8.809378677	-0.8618713	2.969604966	1.40E-33	0.441944931	0.927454466	0.166591555	0.202619897	0.0851871	0.853076421	0.560062921	0.054386174	FR_dotson+100~sacon-100
FaRT150901b_4001	4001	8.685549581	-0.058139486	-1.154342146	0.984227412	0.517254844	-1.167218798	-6.952583557	4.917431456	2.73E-21	0.94108882	0.143686334	0.212068337	0.919999101	0.835953719	0.178296404	0.38355445	0.072075597	FR_dotson-400
FaRT150901b_4001	4001	10.69136638	0.580836804	-0.287110365	-0.424692979	10.68908645	3.216493727	2.524979679	-0.828813716	6.24E-30	0.439889955	0.702408817	0.57207451	0.031008412	0.550353099	0.607824007	0.877628927	0.059460803	FR_sac-100~sac+200
FaRT150901b_4001	4001	10.69316405	0.042080675	-0.267879115	0.471767594	5.636585375	0.98543907	0.884202543	1.337597531	7.18E-42	0.940926979	0.63723133	0.406613732	0.130872243	0.80862714	0.812006877	0.742364896	0.037019766	FR_sacon~sacon+400
FaRT150901b_4001	4001	8.058948738	0.928290339	-0.187961069	0.323563025	-5.788162431	-3.276263177	-1.453154539	0.895460124	8.60E-27	0.133673333	0.760560758	0.599970666	0.153005711	0.458776478	0.718938327	0.839402077	0.045827512	FR_tgton+400ms
FaRT150901b_4001	4001	8.339165661	0.310302533	-0.734789348	0.894899513	-0.175335262	-2.719282069	-4.950897374	2.487762847	2.77E-29	0.602815481	0.218808954	0.134684567	0.964159838	0.524555727	0.205695435	0.560416221	0.068611936	FR_tgton-dotson
FaRT150904a_4001	4001	9.402819785	-0.390676203	0.429844564	0.430251332	-3.693531902	-2.573705344	-2.457716099	-0.237487603	2.96E-30	0.560164621	0.521562016	0.521168487	0.416182681	0.509781048	0.588291297	0.951467448	0.025609959	FR_dotson+100~medianRT-100
FaRT150904a_4001	4001	9.468047902	0.083492559	-0.191618545	0.155322035	-4.801833495	-1.071525941	0.036100523	-1.287304807	3.31E-33	0.894269327	0.760377044	0.804732757	0.259843726	0.769555388	0.99322848	0.724890016	0.018258555	FR_dotson+100~sacon-100
FaRT150904a_4001	4001	10.1370525	-0.820266275	0.04128593	0.2181079	6.946483093	-2.07268161	-3.320545861	-0.530403605	1.59E-29	0.265967789	0.955268873	0.767010912	0.164581244	0.62871093	0.505523655	0.901490027	0.022379681	FR_dotson-400
FaRT150904a_4001	4001	9.448298908	1.619477838	-0.453967472	0.091348306	-5.326743134	2.117475129	5.050012932	-0.741916397	8.86E-31	0.015722528	0.494958251	0.890704079	0.237607905	0.584435919	0.262770945	0.847975899	0.054867466	FR_sac-100~sac+200
FaRT150904a_4001	4001	9.616699704	1.744844388	-1.262365089	0.422041365	-2.973854283	-0.923120014	11.46879418	-4.152798065	3.66E-38	0.002558586	0.028081123	0.459975794	0.441973597	0.78116446	0.003386786	0.212392855	0.159418348	FR_sacon~sacon+400
FaRT150904a_4001	4001	10.41740181	-0.150444919	0.278076615	-0.61815995	6.303519634	3.96130999	-4.696839561	5.060476308	9.14E-33	0.829466113	0.690596208	0.376675999	0.183714325	0.330615642	0.321341449	0.214335587	0.049302904	FR_tgton+400ms
FaRT150904a_4001	4001	10.32967009	-0.289688347	0.008901238	-0.007596333	3.860799222	1.557645857	-3.728303327	1.321929606	2.50E-42	0.606336478	0.987361961	0.989214552	0.310999799	0.634091448	0.327848182	0.686223735	0.024137411	FR_tgton-dotson
FaRT150909a_4001	4001	10.14469668	-0.258098133	1.621555833	-0.188429124	0.400363798	6.297260502	-0.954611014	3.694564198	5.91E-46	0.644671929	0.00408446	0.736322431	0.918227685	0.059673998	0.806626575	0.267982719	0.071558138	FR_dotson+100~medianRT-100
FaRT150909a_4001	4001	9.987851089	-0.169428937	1.386757705	-0.093370834	1.761626439	5.625577305	-2.05300977	3.881446272	1.75E-48	0.748257833	0.009126349	0.859602674	0.632139632	0.074430675	0.576947362	0.21752009	0.058106031	FR_dotson+100~sacon-100
FaRT150909a_4001	4001	8.252043942	-0.571957518	1.111639073	0.605940259	3.298598621	3.01539658	-2.522051766	3.922542333	2.96E-45	0.215163393	0.016496699	0.189229452	0.304791818	0.272141559	0.432450226	0.153526503	0.04979297	FR_dotson-400
FaRT150909a_4001	4001	12.09976922	-1.249908513	-0.62280375	1.125474465	5.95308092	-1.279527417	3.862497007	0.98950588	2.23E-54	0.03256031	0.285010176	0.054040397	0.143019451	0.711832906	0.34129713	0.775119631	0.082768805	FR_sac-100~sac+200
FaRT150909a_4001	4001	14.4896576	0.642280401	0.313481477	0.918514532	0.266399252	-2.936588365	1.190848208	3.984437883	1.55E-75	0.214211365	0.543839695	0.076213348	0.940975203	0.339754383	0.740681187	0.195598843	0.072295732	FR_sacon~sacon+400
FaRT150909a_4001	4001	9.233302346	-0.146520848	0.71717034	-0.364389229	1.822218277	-0.998104245	-0.996444716	2.871831728	2.44E-50	0.756928166	0.130713693	0.441699239	0.580827084	0.723205259	0.762637481	0.308659375	0.022720126	FR_tgton+400ms
FaRT150909a_4001	4001	8.973063309	-0.348799026	0.841385931	0.133192309	2.611616425	1.061019091	-2.359950927	4.624965807	1.36E-68	0.32072957	0.017183996	0.704296529	0.286169611	0.611582026	0.33504208	0.027647178	0.045403335	FR_tgton-dotson
FaRT150914b_4002	4002	1.439507647	0.641805429	-0.558735407	-0.645785427	-0.598623948	0.816706278	4.728724312	-0.013460818	3.42E-08	0.010143938	0.024798439	0.009697056	0.728946138	0.599693248	0.006893406	0.993094672	0.115605157	FR_dotson+100~medianRT-100
FaRT150914b_4002	4002	1.491539247	0.624993444	-0.356782914	-0.531391521	-0.515902499	0.557890981	3.424333654	0.238149011	8.86E-09	0.011354651	0.145265643	0.03082807	0.762732659	0.716980111	0.046604995	0.877002037	0.088920544	FR_dotson+100~sacon-100
FaRT150914b_4002	4002	1.299026532	0.021474235	-0.0882765	0.056574585	0.032558703	0.037413832	-1.003262661	-2.698192817	2.44E-07	0.928595264	0.712653598	0.813381133	0.984517668	0.980244664	0.550124313	0.07579208	0.035871516	FR_dotson-400
FaRT150914b_4002	4002	2.17733396	0.870073563	-0.150843253	0.159146752	-1.64129602	-0.617226987	1.087443539	1.881568774	2.87E-10	0.007431366	0.638382723	0.620029217	0.465435417	0.760322348	0.628474946	0.353068535	0.102475618	FR_sac-100~sac+200
FaRT150914b_4002	4002	2.850644627	1.763306545	-0.15538336	0.080648123	-1.320498199	-0.594797492	2.238727313	1.104308361	5.57E-16	7.77E-08	0.617810867	0.795591919	0.54485713	0.761885969	0.305245376	0.57388761	0.280458487	FR_sacon~sacon+400
FaRT150914b_4002	4002	1.429623343	0.320972632	0.04168831	0.072454869	-1.506229926	1.98691241	-1.002006311	-1.066962229	6.59E-09	0.167309241	0.8571829	0.754479365	0.353784465	0.175130953	0.536974887	0.465493285	0.04436251	FR_tgton+400ms
FaRT150914b_4002	4002	1.310351432	0.188224984	0.072167363	0.037732621	-0.561737319	1.615945797	-1.236874831	-1.710446327	1.43E-11	0.292000738	0.685693172	0.832383365	0.652792425	0.152046807	0.322562348	0.129663346	0.063317676	FR_tgton-dotson
FaRT151014a_4001	4001	4.690856485	0.433501956	0.970370135	0.421622595	-2.695627152	8.21164928	0.048582906	3.30960196	2.76E-10	0.531861902	0.162817338	0.543149818	0.571518569	0.045516772	0.991859136	0.417558152	0.062048845	FR_dotson+100~medianRT-100
FaRT151014a_4001	4001	4.639205887	0.233123556	0.976733416	0.482790227	-1.441021851	8.178145254	0.412204348	3.01710951	7.15E-11	0.724207875	0.140716073	0.465263596	0.750922171	0.036793556	0.927640807	0.438143419	0.066143404	FR_dotson+100~sacon-100
FaRT151014a_4001	4001	4.9921808	0.289074984	0.616109294	-0.284220837	-2.01226174	-1.259057485	5.055116539	0.338861228	2.81E-16	0.593668228	0.256310586	0.599877003	0.588862315	0.692875868	0.175675854	0.915325118	0.053705024	FR_dotson-400
FaRT151014a_4001	4001	5.495753476	0.644781287	1.130174234	0.441562079	-0.148654866	6.244411016	-2.51057347	-0.995703006	2.40E-12	0.370484074	0.117510866	0.53937742	0.975995341	0.141466675	0.611486703	0.813971482	0.050357854	FR_sac-100~sac+200
FaRT151014a_4001	4001	7.184213095	1.649695126	1.547302565	1.177109532	-0.941181303	3.562068	-2.939727815	-3.637770519	7.41E-21	0.012666134	0.019219145	0.073753257	0.834287865	0.355898419	0.51374836	0.345798547	0.152902972	FR_sacon~sacon+400
FaRT151014a_4001	4001	5.569745557	0.254078172	0.555251048	-0.81379166	3.208548516	-1.312232099	-1.115579391	0.933719502	6.13E-17	0.6656798	0.345619971	0.167632138	0.427495825	0.704516174	0.782433881	0.787256354	0.049845015	FR_tgton+400ms
FaRT151014a_4001	4001	5.306585904	-0.182980786	0.559066141	-0.459624793	1.825258407	-1.203097409	1.569859573	1.690034873	2.71E-22	0.691336459	0.226136793	0.319302952	0.564470578	0.65735329	0.620133704	0.533353706	0.035436101	FR_tgton-dotson
FaRT160314c_4001	4001	2.828670087	0.086401668	-0.468508597	-0.110540824	0.459912844	-0.900288724	0.369171518	0.297188394	7.22E-22	0.745349055	0.079168296	0.677786228	0.82194378	0.638159394	0.85664441	0.876607306	0.022928335	FR_dotson+100~medianRT-100
FaRT160314c_4001	4001	2.665153109	0.119419814	-0.421851259	-0.183885968	0.755223928	-0.438034082	0.462002659	0.884854689	4.78E-23	0.621993874	0.082475988	0.447907732	0.684821664	0.801515086	0.803879986	0.61165584	0.026821746	FR_dotson+100~sacon-100
FaRT160314c_4001	4001	2.841405546	0.048025171	-0.109576492	-0.20214772	-3.488672147	0.89439597	3.776474972	-0.404167248	1.10E-26	0.837544872	0.639978037	0.388472399	0.053460924	0.5957224	0.036700305	0.810476142	0.039646566	FR_dotson-400
FaRT160314c_4001	4001	2.98267524	0.221340554	-0.253619831	0.190982443	-4.169815137	-1.030796643	-1.603573228	0.047852272	2.06E-28	0.348051419	0.282414976	0.418017633	0.021995069	0.543392989	0.376144195	0.97748541	0.043036355	FR_sac-100~sac+200
FaRT160314c_4001	4001	2.70385412	0.971953765	-0.153886315	0.230011082	-0.767409849	-0.5786475	-2.960724978	-0.139483299	1.68E-35	2.41E-07	0.400458026	0.209270566	0.585046128	0.66019349	0.035953161	0.915584417	0.153194112	FR_sacon~sacon+400
FaRT160314c_4001	4001	2.375230456	-0.03620336	0.008552417	-0.22003267	-2.2788769	0.054558014	2.728771259	-0.611892923	4.14E-27	0.851757355	0.964786501	0.256681588	0.12664466	0.968777547	0.067689806	0.660733219	0.034600178	FR_tgton+400ms
FaRT160314c_4001	4001	2.727000446	0.07417659	-0.105675269	-0.132958397	-2.593850598	0.565646517	2.634881165	-0.940870692	1.95E-40	0.658410746	0.528882433	0.428303911	0.045045079	0.639393043	0.041784314	0.43595594	0.041789056	FR_tgton-dotson
FaRT160315c_4001	4001	6.47293156	-0.309488245	0.493959216	-0.428282252	2.47012999	-0.593098723	-1.027019672	1.273293868	3.42E-75	0.278866719	0.084262217	0.134244338	0.242476424	0.78177265	0.626761591	0.552110007	0.020194403	FR_dotson+100~medianRT-100
FaRT160315c_4001	4001	6.762107143	-0.301793941	0.539577886	-0.65091141	1.273079523	-1.356276718	-0.522127096	2.337163848	1.04E-85	0.264234905	0.04627493	0.016326645	0.52393334	0.503096126	0.793764863	0.248781358	0.030314069	FR_dotson+100~sacon-100
FaRT160315c_4001	4001	5.213737862	-0.004853502	-0.115793136	-0.036657735	-2.139068765	-0.217231365	0.239229101	1.132942209	3.33E-70	0.983995047	0.632270338	0.879571549	0.232167122	0.904662021	0.893612575	0.532280406	0.007640275	FR_dotson-400
FaRT160315c_4001	4001	13.28033751	1.288729121	-0.519986321	0.360795159	-3.372297564	0.06230052	2.956421479	4.076978436	1.53E-146	0.000115639	0.117122474	0.276567421	0.169150005	0.979990412	0.227936664	0.101272605	0.057102594	FR_sac-100~sac+200
FaRT160315c_4001	4001	16.01100346	4.570787302	-0.117148917	0.639150378	-1.969373029	-2.329448971	1.843788052	2.933888611	2.22E-197	5.39E-45	0.683876652	0.026738209	0.354742118	0.280389369	0.386232225	0.174149468	0.402478	FR_sacon~sacon+400
FaRT160315c_4001	4001	6.083561673	-0.107991826	0.077863465	0.165238737	1.016590228	0.375424211	1.365881093	1.205229685	1.79E-78	0.677898975	0.764578327	0.525158138	0.596963684	0.847251035	0.477481637	0.536398834	0.007882761	FR_tgton+400ms
FaRT160315c_4001	4001	5.769928561	0.096978872	0.0891992	0.206111267	-1.401047087	0.181229537	1.245672184	0.592446721	2.48E-82	0.68338066	0.707555046	0.38620338	0.425613056	0.919007462	0.478683963	0.739595018	0.009090391	FR_tgton-dotson
FaRT160316a_4003	4003	1.069378541	0.132652694	0.545048818	0.137870408	0.795882457	0.883604096	0.978474219	3.747294662	6.93E-09	0.4597196	0.002565239	0.442273582	0.545786177	0.50399963	0.457749382	0.004866752	0.071602934	FR_dotson+100~medianRT-100
FaRT160316a_4003	4003	1.08903744	0.081524667	0.587452472	0.139622642	0.551830758	0.621273636	0.362487315	3.898425274	1.13E-10	0.616862467	0.000361456	0.391729688	0.644695671	0.604958786	0.761929624	0.001291093	0.08276083	FR_dotson+100~sacon-100
FaRT160316a_4003	4003	0.893400627	-0.030001091	0.134066127	0.095929383	0.98927176	1.36983828	-0.422674034	1.36983828	7.58E-09	0.84173685	0.372552858	0.523305897	0.370276663	0.216682666	0.701706024	0.216682666	0.019262378	FR_dotson-400
FaRT160316a_4003	4003	1.231052682	0.628826961	0.619703317	0.358834377	1.193918734	0.805054882	0.884555335	0.962438761	3.45E-09	0.002033517	0.002356109	0.076683673	0.421547527	0.589077856	0.551425176	0.518470668	0.099637294	FR_sac-100~sac+200
FaRT160316a_4003	4003	1.932535493	0.078862421	0.574380774	0.571945414	0.658678806	-0.598505516	-0.254372892	0.549681422	5.07E-18	0.706285914	0.006379405	0.006603707	0.668231445	0.697990453	0.868524806	0.721550637	0.059373642	FR_sacon~sacon+400
FaRT160316a_4003	4003	0.787015526	0.064062172	-0.105885866	-0.153880196	0.607519525	0.980191816	-0.099289907	1.012383973	2.47E-10	0.593923942	0.378390101	0.200829892	0.491224261	0.268759235	0.910389793	0.253384859	0.023690135	FR_tgton+400ms
FaRT160316a_4003	4003	0.867938664	-0.039091573	0.044490006	-0.029408725	0.792788435	0.868036405	-0.465804893	1.086455599	2.68E-13	0.730244721	0.694759633	0.795322254	0.341335387	0.299295379	0.575918002	0.194135438	0.01670573	FR_tgton-dotson
FaRT160321a_4001	4001	6.300806219	-0.233310694	-0.310535291	0.149523195	-1.872455251	-2.507298331	-5.191204656	-1.870421083	1.13E-36	0.587701047	0.470612455	0.728203183	0.55360435	0.426563483	0.101228519	0.552998969	0.024031643	FR_dotson+100~medianRT-100
FaRT160321a_4001	4001	6.423663718	-0.378028027	-0.528912428	0.134929046	-2.119548578	-3.59593003	-4.384118054	-2.53127564	9.76E-43	0.337932587	0.180341656	0.732147823	0.464336434	0.213662085	0.13073786	0.381044579	0.036844297	FR_dotson+100~sacon-100
FaRT160321a_4001	4001	4.530390142	-0.597052796	-0.32273378	-0.251621927	1.120616679	-1.527698919	-0.431191422	-4.099112272	2.52E-35	0.060695356	0.309574168	0.428067178	0.63073997	0.511243862	0.853236636	0.078664047	0.03552699	FR_dotson-400
FaRT160321a_4001	4001	7.942787139	-3.814378741	-0.729054321	0.251033462	-1.709023028	10.05167233	0.081148749	-8.695152365	3.40E-56	4.42E-19	0.067716747	0.528256198	0.558833489	0.000642232	0.977849268	0.003076165	0.343565885	FR_sac-100~sac+200
FaRT160321a_4001	4001	7.100323352	-3.08843671	-0.475273485	0.163196454	0.22932509	4.469828835	-0.823571231	-1.590405001	5.07E-63	7.87E-19	0.144196541	0.615478133	0.923432919	0.061142234	0.729999425	0.504115094	0.299834708	FR_sacon~sacon+400
FaRT160321a_4001	4001	4.970503577	-0.32333153	-0.070803701	0.151436668	1.696965599	-4.20514601	3.085635393	-2.73865716	1.55E-34	0.360769912	0.841272103	0.668446363	0.513595606	0.105255589	0.235307054	0.290798718	0.027897844	FR_tgton+400ms
FaRT160321a_4001	4001	4.639051724	-0.481368129	-0.25601198	-0.019546935	1.001269392	-2.275568456	1.024035023	-2.753400451	4.30E-50	0.058464621	0.313159494	0.938561803	0.590995022	0.221242864	0.582589023	0.139089222	0.032409411	FR_tgton-dotson
FaRT160328a_1003	1003	0.117319323	-0.057338467	-0.071397416	0.01141656	0.115531175	-0.264366836	-0.115531175	-0.160475137	0.006025553	0.176774861	0.092937931	0.787572426	0.701744258	0.415172233	0.701744258	0.620712616	0.030085675	FR_dotson+100~medianRT-100
FaRT160328a_1003	1003	0.131603972	-0.071623117	-0.057112767	-0.002868089	0.115531175	-0.354916261	-0.115531175	-0.069925712	0.002591276	0.098736619	0.187517189	0.947129853	0.707576718	0.284212653	0.707576718	0.832695675	0.030556008	FR_dotson+100~sacon-100
FaRT160328a_1003	1003	0.176676112	0.067584318	0.108345017	-0.000746777	0.25567301	-0.126733032	0.619705153	0.126733032	0.026447052	0.39366159	0.172021907	0.992473849	0.650196865	0.834318683	0.272218719	0.834318683	0.029781124	FR_dotson-400
FaRT160328a_1003	1003	0.412344559	0.274194665	0.11490676	-0.023243134	-0.476588227	-0.057227005	0.706687629	0.057227005	2.42E-05	0.004540701	0.23091691	0.808240751	0.484792237	0.937760334	0.300553663	0.937760334	0.056724257	FR_sac-100~sac+200
FaRT160328a_1003	1003	1.259447482	1.131277016	0.425453269	0.297282803	-0.364583695	-0.110173249	-1.41451821	0.110173249	3.49E-10	1.33E-08	0.027589679	0.122690659	0.789809717	0.940258326	0.301574073	0.940258326	0.193713112	FR_sacon~sacon+400
FaRT160328a_1003	1003	0.060053893	0.035495848	0.033928588	0.009370543	0.267227199	-0.067252996	0.255915466	0.067252996	0.112659684	0.347563452	0.369224686	0.803982589	0.32065197	0.815943155	0.341520356	0.815943155	0.029597509	FR_tgton+400ms
FaRT160328a_1003	1003	0.104575848	0.036018092	0.072078933	0.018221045	0.149890882	-0.1200379	0.24377724	0.084694915	0.029125012	0.450292454	0.131574213	0.702398211	0.658895521	0.742212223	0.472949953	0.816465791	0.028773351	FR_tgton-dotson
FaRT160329a_1002	1002	2.138947818	0.028701941	-0.509684952	-0.143610623	-1.557307337	-1.158696295	-0.051273673	-1.529447677	1.21E-21	0.892466116	0.0167197	0.498895512	0.316686528	0.443445729	0.973685918	0.311843791	0.022303391	FR_dotson+100~medianRT-100
FaRT160329a_1002	1002	2.363982503	0.189770459	-0.272992844	0.058245363	-2.544480967	-1.470286096	-1.36181014	-1.364724456	2.61E-26	0.36338549	0.191252025	0.780173402	0.09635443	0.322579358	0.372969679	0.358502344	0.020570366	FR_dotson+100~sacon-100
FaRT160329a_1002	1002	1.876650885	0.183904735	0.209221665	-0.319445695	-2.188702372	-0.7376272	-1.442352558	1.911681013	1.34E-20	0.338055105	0.275831287	0.096443445	0.119708968	0.589213397	0.304798851	0.162078288	0.025063503	FR_dotson-400
FaRT160329a_1002	1002	3.242913502	1.112344765	-0.040468633	0.144621772	-2.901110303	-0.392087822	-1.89785048	0.668259318	2.04E-36	2.81E-06	0.862991322	0.537513093	0.091596963	0.814312075	0.269313858	0.688954626	0.057755234	FR_sac-100~sac+200
FaRT160329a_1002	1002	4.293521866	1.899536389	0.036675775	0.288855994	-5.49948259	-0.746729413	0.809478218	2.582479229	4.81E-48	1.30E-12	0.887880868	0.267156512	0.004052115	0.686795161	0.67084601	0.163606838	0.124168707	FR_sacon~sacon+400
FaRT160329a_1002	1002	2.099522417	0.198386333	0.073029334	0.035604418	-3.60895715	-1.230456158	-1.888463022	1.409452797	2.18E-24	0.306798395	0.706623622	0.854392329	0.011354477	0.373173769	0.184107938	0.30775215	0.025352176	FR_tgton+400ms
FaRT160329a_1002	1002	1.952423895	0.191855638	0.1226276	-0.182653897	-2.508551695	-0.833732477	-1.304389332	1.517669662	5.40E-27	0.258578305	0.470041171	0.282085859	0.043960258	0.490204582	0.294068221	0.209400673	0.023222402	FR_tgton-dotson
FaRT160527a_1002	1002	3.847219651	0.197971713	-0.84827794	-0.098812051	1.217721495	1.027654009	1.472677003	-0.486586688	1.03E-46	0.382010235	0.000208965	0.662454424	0.463137499	0.54702781	0.375008035	0.775483812	0.050234477	FR_dotson+100~medianRT-100
FaRT160527a_1002	1002	4.186276783	0.334245376	-0.874886676	-0.139303401	0.28614161	0.23175049	1.323595718	-0.419777059	1.91E-51	0.146626823	0.000167405	0.544658068	0.865168808	0.893608405	0.432412377	0.808594749	0.052916758	FR_dotson+100~sacon-100
FaRT160527a_1002	1002	2.792834101	-0.074986579	0.049898871	-0.210430369	1.790149074	-0.709634568	0.822252508	0.897494459	1.13E-34	0.709431276	0.804157437	0.296076436	0.225405821	0.639931209	0.577303149	0.554136729	0.013117858	FR_dotson-400
FaRT160527a_1002	1002	5.577967601	-0.087239049	-1.339758437	-0.028963304	9.137095415	4.610520841	-2.203408453	1.649624294	2.94E-57	0.757996689	3.28E-06	0.91851864	1.44E-05	0.031345742	0.288789299	0.439733861	0.144643394	FR_sac-100~sac+200
FaRT160527a_1002	1002	4.96756385	-0.39701729	-0.982568229	-0.011027118	4.849307225	3.1093264	-3.24485304	2.162414028	2.72E-59	0.106695531	7.75E-05	0.964188446	0.007394893	0.093758382	0.072204016	0.243275894	0.111069244	FR_sacon~sacon+400
FaRT160527a_1002	1002	3.093079861	-0.241826116	0.035724315	-0.022318935	2.408808513	0.556931474	0.921121544	0.559033388	1.60E-37	0.253301192	0.865854053	0.915947821	0.120900374	0.726820657	0.552478036	0.725831336	0.015235163	FR_tgton+400ms
FaRT160527a_1002	1002	3.022524375	-0.102782931	0.104596782	-0.09875187	1.691500401	0.349765091	1.099533422	1.176145551	1.91E-49	0.54739793	0.540355509	0.563210363	0.177256893	0.785861074	0.380064543	0.361210856	0.016294881	FR_tgton-dotson
FaRT160602a_1002	1002	1.12904761	-0.116685237	0.003050603	0.196872338	-0.484508402	-0.144316881	0.180277679	0.602299715	1.29E-13	0.425558569	0.98337212	0.179192514	0.655814231	0.899756824	0.868268479	0.599149553	0.01289322	FR_dotson+100~medianRT-100
FaRT160602a_1002	1002	1.102478289	-0.113781135	-0.028223549	0.196548519	-0.295553977	-0.056857222	0.557648486	0.568967802	3.41E-14	0.414448637	0.839506712	0.159018657	0.775188106	0.958426713	0.590041105	0.60199062	0.01457708	FR_dotson+100~sacon-100
FaRT160602a_1002	1002	1.963724993	-0.36531277	0.286700896	-0.202638245	-1.181937475	-0.732617397	0.833212856	2.424595222	8.85E-22	0.05670694	0.134387098	0.289621739	0.405383901	0.624514789	0.557403212	0.105864232	0.033134349	FR_dotson-400
FaRT160602a_1002	1002	1.209460243	0.933952988	-0.043303141	-0.118939126	-0.175126576	-0.229644859	2.1597734	0.09319257	4.47E-12	6.00E-08	0.79739755	0.480877327	0.888803946	0.861909351	0.085319162	0.943724169	0.097024759	FR_sac-100~sac+200
FaRT160602a_1002	1002	1.590391003	1.180345395	-0.367376492	-0.384807424	0.909158555	-0.577309545	2.942781115	0.208130296	5.03E-17	1.96E-10	0.041872954	0.033113678	0.496539095	0.682014581	0.028244472	0.882559436	0.148916077	FR_sacon~sacon+400
FaRT160602a_1002	1002	2.312511336	-0.334180859	-0.086242138	0.115908471	-1.524118151	-1.224102972	-0.14012502	1.371547251	4.71E-29	0.076375706	0.64673003	0.537969174	0.275732277	0.406069415	0.920110055	0.351964759	0.024412132	FR_tgton+400ms
FaRT160602a_1002	1002	2.042865689	-0.330195346	0.082187452	0.074060746	-0.860377115	-0.990245343	-0.183171062	1.256190169	3.60E-36	0.022685221	0.569219687	0.607992457	0.422409244	0.381067719	0.864324179	0.266656103	0.028279763	FR_tgton-dotson
FaRT160614a_1002	1002	0.163117227	0.114942543	0.058452046	0.010277363	0.139076222	-0.185175384	-0.77814954	0.185175384	0.004987583	0.047199551	0.311817366	0.858749549	0.737893077	0.660477436	0.061817503	0.660477436	0.033443499	FR_dotson+100~medianRT-100
FaRT160614a_1002	1002	0.128721908	0.094206843	0.052225177	0.017710112	0.274094026	-0.137698718	-0.705752213	0.137698718	0.001965271	0.023023951	0.206406095	0.667975881	0.35651274	0.647748139	0.018002101	0.647748139	0.048935706	FR_dotson+100~sacon-100
FaRT160614a_1002	1002	0.165570907	-0.007933988	-0.032408355	0.018714939	1.321803639	-0.455374188	-1.49474517	-0.025100155	0.053721092	0.926142196	0.704972902	0.826917802	0.032458339	0.466221856	0.015682231	0.967950731	0.037997594	FR_dotson-400
FaRT160614a_1002	1002	1.124195135	-0.338594166	-0.134812603	0.608702339	2.171820679	6.542913796	0.033093552	3.848607317	1.10E-09	0.059692157	0.452386694	0.000764574	0.093077811	9.21E-07	0.979540838	0.003485828	0.152019987	FR_sac-100~sac+200
FaRT160614a_1002	1002	4.280511097	-1.312704085	-0.507153721	1.736079679	0.482577208	14.83386401	3.202033445	5.384614773	1.79E-30	0.000115223	0.132555856	4.23E-07	0.842089628	4.09E-09	0.186772825	0.028982947	0.245141292	FR_sacon~sacon+400
FaRT160614a_1002	1002	0.37496352	-0.048440794	-0.016692175	0.038349625	0.95654387	-0.634957523	-1.5014701	0.684629414	0.000188411	0.625945925	0.866588412	0.699553509	0.181546804	0.381569931	0.036350163	0.345492065	0.027381496	FR_tgton+400ms
FaRT160614a_1002	1002	0.269076661	-0.053079171	-0.033272806	0.02261449	1.062123633	-0.438994689	-1.02641086	0.241933433	0.000251466	0.465864436	0.647507436	0.755960409	0.043146135	0.408699998	0.05061928	0.648764019	0.030795908	FR_tgton-dotson
FaRT160616a_1002	1002	1.950244273	0.045707027	-0.060520887	0.036172286	0.571060135	-0.704834479	-2.551276951	-1.22475493	2.81E-16	0.838438741	0.787186948	0.87180956	0.737888926	0.685203053	0.135635793	0.481316727	0.016303818	FR_dotson+100~medianRT-100
FaRT160616a_1002	1002	2.123143	0.080207746	-0.183236334	-0.140003999	0.169428891	-1.261042717	-1.451201589	-1.047043867	6.79E-19	0.71836851	0.410233129	0.529118205	0.920268595	0.464868332	0.391564558	0.543904812	0.016947146	FR_dotson+100~sacon-100
FaRT160616a_1002	1002	2.383147433	0.007865314	-0.043728059	-0.286499357	0.05215508	-0.983211598	0.130947096	0.021775676	1.19E-21	0.972614094	0.848639485	0.211762097	0.976141106	0.580123775	0.940144442	0.990221803	0.010732332	FR_dotson-400
FaRT160616a_1002	1002	3.341740601	1.27367025	0.063568283	-0.430495075	-0.563975373	-1.669874377	0.643878954	1.829189089	2.08E-27	5.95E-06	0.817914347	0.119750569	0.788434036	0.43571668	0.759332475	0.393262054	0.094082688	FR_sac-100~sac+200
FaRT160616a_1002	1002	4.285882769	2.353973099	-0.125132131	0.032328722	0.610852254	-0.30287655	0.772387694	1.589552473	1.68E-39	1.05E-15	0.651115194	0.906976974	0.771774401	0.887743009	0.713812293	0.45900578	0.224608975	FR_sacon~sacon+400
FaRT160616a_1002	1002	2.238696078	0.105123395	0.044958512	0.248348183	-1.9894262	-0.051042892	0.092442546	0.112672531	4.84E-18	0.663214541	0.852233776	0.30395345	0.279355489	0.978244714	0.959867887	0.952000352	0.012704864	FR_tgton+400ms
FaRT160616a_1002	1002	2.282142881	0.06112852	-0.004027048	-0.101226657	-1.222036267	-0.199455299	1.034562727	-0.460511286	7.42E-28	0.743202725	0.982779135	0.587523974	0.389810602	0.890360329	0.466508967	0.75029784	0.00988809	FR_tgton-dotson
FaRT160621a_1002	1002	0.819320939	0.093897437	-0.078903822	-0.308711782	-1.079810392	-0.600344992	0.546924874	-0.63497358	1.33E-07	0.534875553	0.601989364	0.042045812	0.364483013	0.612924312	0.645810762	0.592601932	0.026957023	FR_dotson+100~medianRT-100
FaRT160621a_1002	1002	0.70143832	-0.003620152	-0.063278009	-0.250072223	-0.235187897	-0.452507228	0.167444659	-0.813053234	1.44E-07	0.977762298	0.626174342	0.055011322	0.817938895	0.656961238	0.869813638	0.425080843	0.023042237	FR_dotson+100~sacon-100
FaRT160621a_1002	1002	0.606057456	0.051231212	-0.095244293	-0.159270974	-2.016827916	-0.280198679	1.338200062	-0.41932084	1.71E-08	0.623182779	0.361269375	0.127381994	0.014462802	0.731869441	0.103563324	0.608165353	0.042506852	FR_dotson-400
FaRT160621a_1002	1002	0.221722483	0.090990752	-0.111445369	-0.134239623	-0.062886911	-0.392209818	0.9478277	0.022075828	0.000303685	0.13421229	0.066886737	0.027518638	0.895090835	0.409797805	0.047690933	0.962972845	0.051351246	FR_sac-100~sac+200
FaRT160621a_1002	1002	0.281913402	0.052941601	-0.088434803	-0.101884416	0.339123174	-0.602352107	0.806254735	0.490195418	0.000288493	0.490762135	0.250079252	0.18532515	0.574647547	0.317770346	0.182717305	0.416052382	0.028736019	FR_sacon~sacon+400
FaRT160621a_1002	1002	0.712818335	0.049477016	-0.217486596	-0.218013348	-1.80224224	-0.561028164	2.048191693	-1.131979592	2.87E-09	0.669884887	0.061756408	0.061132612	0.04916643	0.537791993	0.025534177	0.214296268	0.057587231	FR_tgton+400ms
FaRT160621a_1002	1002	0.711500405	0.065487499	-0.171003594	-0.287469966	-2.386853105	-0.50315853	1.927827839	-0.606247787	5.26E-12	0.506425627	0.083497901	0.003795986	0.002268965	0.515162122	0.013396613	0.433027413	0.087776391	FR_tgton-dotson
FaRT160708a_1002	1002	1.558676482	0.094692483	0.183691164	-0.087538543	-1.214229788	-0.381072562	-0.33097838	1.011261697	4.80E-25	0.502521598	0.193681851	0.53532751	0.254184084	0.731797242	0.755772353	0.363277524	0.012438549	FR_dotson+100~medianRT-100
FaRT160708a_1002	1002	1.74596202	0.11876044	0.247543379	-0.087351102	-2.068553028	-1.077243834	-0.626154551	1.242382579	2.26E-29	0.408032664	0.085038382	0.542750784	0.056303196	0.340646382	0.562646055	0.271870186	0.023679449	FR_dotson+100~sacon-100
FaRT160708a_1002	1002	2.543808876	0.136464856	-0.101177349	-0.024111389	-0.729394124	-0.734511709	-1.633922231	1.13274583	3.58E-36	0.457544977	0.581717467	0.895536935	0.598236102	0.611549646	0.238156391	0.433600387	0.011727352	FR_dotson-400
FaRT160708a_1002	1002	1.276197647	0.80478243	-0.061286937	-0.222732593	-2.624151407	-0.689754235	0.255422958	0.018128749	2.49E-19	5.39E-09	0.650150988	0.099796823	0.010263865	0.516901451	0.801947048	0.986405477	0.096616281	FR_sac-100~sac+200
FaRT160708a_1002	1002	0.820238869	0.608036965	-0.12990166	-0.205023841	-1.436033854	-0.232798962	-0.003592524	-0.266507675	2.02E-16	5.50E-10	0.175319052	0.032714473	0.047096113	0.757502115	0.996027517	0.723740344	0.109896469	FR_sacon~sacon+400
FaRT160708a_1002	1002	1.914588929	-0.085510215	-0.016750093	-0.021717144	0.344213085	-1.753670147	-0.938496419	-0.74866893	1.82E-29	0.586131292	0.915052688	0.890004887	0.77117955	0.156640938	0.427956189	0.544974907	0.010429833	FR_tgton+400ms
FaRT160708a_1002	1002	2.198671309	0.058742794	-0.070670952	-0.057799427	-0.758133872	-0.203600445	-0.931228894	-0.55017025	1.33E-44	0.672063136	0.610575989	0.677028491	0.468606902	0.852182687	0.373424763	0.614650103	0.008454006	FR_tgton-dotson
FaRT160714a_1002	1002	0.929171414	0.033297831	-0.311923118	-0.09836589	1.701528412	2.29381781	-0.75181285	0.231047234	3.37E-16	0.759732508	0.004376874	0.366509214	0.023630877	0.003807983	0.316016133	0.769460428	0.077985907	FR_dotson+100~medianRT-100
FaRT160714a_1002	1002	1.088807723	-0.008928863	-0.174802857	-0.144310199	0.907874963	1.65015718	-0.55547942	0.787224532	3.03E-21	0.934286446	0.107087185	0.183169672	0.223638088	0.035872916	0.456259041	0.315708828	0.044132435	FR_dotson+100~sacon-100
FaRT160714a_1002	1002	0.631294482	0.006301388	0.246732671	0.101800895	0.959652166	-0.099643654	-0.460828978	-0.96305577	1.25E-08	0.95369549	0.023460054	0.34848129	0.199335575	0.899090619	0.537342474	0.220797334	0.0326522	FR_dotson-400
FaRT160714a_1002	1002	4.738353231	0.294743595	-0.63304627	0.386227526	-9.127093439	-0.358258944	-0.549591442	1.304354997	6.78E-78	0.136135741	0.001452276	0.051074558	6.76E-11	0.802169124	0.685978584	0.361923173	0.162061575	FR_sac-100~sac+200
FaRT160714a_1002	1002	10.10822732	-0.04614388	-0.025428225	1.373382107	-17.36491986	-6.427892494	-3.612877641	0.814693012	7.38E-128	0.865468972	0.925617087	7.05E-07	1.48E-18	0.001209266	0.054533933	0.679563421	0.282987742	FR_sacon~sacon+400
FaRT160714a_1002	1002	0.707207236	-0.005479529	0.141027548	0.132256129	0.642679124	0.397678886	-2.190237184	-1.661487581	4.36E-12	0.955807158	0.154352497	0.181564377	0.345275335	0.578667863	0.00139119	0.020756944	0.048180702	FR_tgton+400ms
FaRT160714a_1002	1002	0.635210142	-0.004416814	0.14572792	0.096614327	0.829091514	0.260636287	-1.257529389	-0.870518131	3.30E-17	0.950924653	0.042857505	0.178739447	0.09384832	0.616020961	0.011241441	0.094494378	0.040719155	FR_tgton-dotson
FaRT160802a_1002	1002	21.865081	-0.920471881	-0.177359048	-1.280965814	7.074298291	2.47601137	-4.779940029	-8.407000213	1.96E-186	0.025383588	0.665731867	0.001920663	0.021035982	0.438463891	0.118342927	0.008776331	0.084507217	FR_dotson+100~medianRT-100
FaRT160802a_1002	1002	21.0791788	-1.619003719	-0.387835264	-1.544892078	11.52999818	3.096676068	-2.217903802	-8.428901579	6.89E-191	3.12E-05	0.313579886	6.95E-05	6.67E-05	0.301181726	0.438761841	0.005070086	0.141908291	FR_dotson+100~sacon-100
FaRT160802a_1002	1002	6.852493691	-0.448347579	-1.248006855	0.035716143	4.158460399	-0.199393971	-2.163787578	-1.393640535	4.73E-82	0.110559394	1.10E-05	0.898693871	0.047002082	0.927230214	0.300507591	0.523352445	0.068564057	FR_dotson-400
FaRT160802a_1002	1002	10.41997983	-0.914900891	0.64432145	-1.524546241	13.80872668	15.01630549	-4.733778743	-11.00546771	5.44E-101	0.011505823	0.07456948	2.89E-05	4.13E-07	1.44E-07	0.07844991	0.00010226	0.228671339	FR_sac-100~sac+200
FaRT160802a_1002	1002	7.111760956	0.157641993	-0.039924418	0.013624438	3.083085727	3.294950546	-3.204304898	-5.45978522	4.64E-97	0.535677115	0.875328127	0.957300221	0.104198627	0.096698124	0.091315799	0.00606204	0.042824355	FR_sacon~sacon+400
FaRT160802a_1002	1002	4.859247615	-0.419049522	-0.535848437	0.288848778	1.041544675	2.675687127	0.567724777	-0.135385587	5.83E-73	0.054563196	0.014102615	0.184632293	0.52017639	0.114474053	0.725897108	0.936248555	0.038623262	FR_tgton+400ms
FaRT160802a_1002	1002	6.00761891	-0.402934251	-0.941684526	0.070036351	2.076547406	1.305016958	-0.337056687	-0.096483478	7.29E-101	0.053437642	7.86E-06	0.736535508	0.180717274	0.420642203	0.827819113	0.95250445	0.067144775	FR_tgton-dotson
FaRT160808a_1002	1002	7.443957344	0.400739714	-4.415011725	0.332852642	8.783804342	-2.243101371	-3.481747396	1.342507442	9.31E-88	0.16499416	3.75E-42	0.248630889	3.92E-05	0.310286363	0.10011577	0.543516964	0.431134491	FR_dotson+100~medianRT-100
FaRT160808a_1002	1002	7.287322561	0.672755879	-4.534850769	0.456968443	8.603776182	-1.236777474	-3.642491948	0.487691614	1.36E-87	0.017689977	2.91E-45	0.106480677	3.99E-05	0.568104823	0.079407093	0.821873263	0.452916143	FR_dotson+100~sacon-100
FaRT160808a_1002	1002	2.099977936	0.069836696	-1.047811149	0.132413972	-1.261253502	-1.019188004	-0.575062094	-2.048684254	5.66E-32	0.669202563	3.93E-10	0.418033388	0.292970501	0.416038787	0.631410043	0.10250451	0.10789215	FR_dotson-400
FaRT160808a_1002	1002	6.056045707	3.215635451	-3.768475971	-1.253112957	24.89631378	4.137446673	-11.37634195	3.902072521	3.64E-67	1.58E-25	5.12E-33	1.64E-05	6.73E-28	0.06095397	1.14E-07	0.077119231	0.624289188	FR_sac-100~sac+200
FaRT160808a_1002	1002	3.941492971	2.759882202	-2.843685276	-1.930654985	16.60038852	2.139131455	-8.073373725	1.898142873	4.59E-53	1.40E-30	4.36E-32	5.86E-17	4.18E-22	0.206711786	9.04E-07	0.262438921	0.644725786	FR_sacon~sacon+400
FaRT160808a_1002	1002	1.160632801	-0.031463908	-0.679273588	0.013463685	-1.013000453	0.139224645	1.222874434	0.016786898	5.92E-21	0.787873231	1.24E-08	0.908331724	0.237840545	0.876540792	0.154330929	0.985054758	0.086161978	FR_tgton+400ms
FaRT160808a_1002	1002	1.742102642	0.040058789	-0.880367667	0.045245888	-0.77909725	-0.476982432	0.224908018	-1.604616261	1.78E-38	0.739864467	1.51E-12	0.707645744	0.378716516	0.605991556	0.799322676	0.083221919	0.125664111	FR_tgton-dotson
FaRT160816a_1002	1002	10.65873115	1.877483804	2.983821123	0.151103565	-11.2555412	-8.987533759	3.445796811	0.32756864	4.85E-60	0.000493254	4.55E-08	0.777310433	0.003938471	0.020841	0.374909517	0.932626767	0.17419601	FR_dotson+100~medianRT-100
FaRT160816a_1002	1002	11.22355498	2.347899409	2.642025214	-0.063667936	-14.35975063	-8.952805503	4.68221227	-0.264313453	1.72E-67	7.10E-06	4.79E-07	0.901695901	0.000147128	0.017067507	0.211674896	0.943634883	0.192289976	FR_dotson+100~sacon-100
FaRT160816a_1002	1002	1.862886785	-0.125624804	0.138624146	0.031373383	-0.165554189	1.014511482	3.236710615	-0.141922548	2.71E-18	0.534610481	0.493217152	0.876724285	0.910290081	0.489314532	0.028135236	0.922922167	0.02840125	FR_dotson-400
FaRT160816a_1002	1002	10.74222652	2.595327557	0.275684063	-1.104225461	1.266148745	-5.135489439	16.02984946	1.594611047	1.38E-57	4.10E-06	0.61947007	0.047263543	0.753544928	0.202576313	8.42E-05	0.692051867	0.126673302	FR_sac-100~sac+200
FaRT160816a_1002	1002	5.535389968	0.635237697	-0.034979263	-0.690985109	4.025950534	-1.662424625	8.87545087	1.375676138	4.25E-44	0.065914097	0.91914945	0.045551281	0.108455844	0.506088086	0.000440781	0.58211316	0.072742254	FR_sacon~sacon+400
FaRT160816a_1002	1002	0.754321192	-0.117923783	0.105190138	-0.013159235	-0.400133381	-0.12873109	0.640832636	-0.262227655	9.21E-11	0.297056776	0.352210057	0.907294961	0.626035299	0.875190882	0.435241397	0.749018388	0.014682626	FR_tgton+400ms
FaRT160816a_1002	1002	1.338542333	-0.163362177	0.051447627	0.039962541	-0.017070578	0.890286191	2.092913636	-0.34424335	1.08E-19	0.240164803	0.711209536	0.773658229	0.98650795	0.377261423	0.03872729	0.732676605	0.02996012	FR_tgton-dotson
FaRT160831a_1001	1001	0.200634144	-0.004539378	0.011943153	0.005430433	0.207393774	-0.165262861	0.14353819	-0.034906743	0.000900121	0.939316837	0.84125637	0.927435477	0.643664032	0.726613595	0.748818001	0.941121857	0.007386976	FR_dotson+100~medianRT-100
FaRT160831a_1001	1001	0.183281051	0.009325055	0.028376739	-0.003864532	0.214413216	-0.082391543	0.137091242	0.070886726	0.001109482	0.866522866	0.609124145	0.944466568	0.607275115	0.851376142	0.742396359	0.871934263	0.008854272	FR_dotson+100~sacon-100
FaRT160831a_1001	1001	0.233089121	0.010340734	0.021694013	-0.131170509	-0.148473271	0.776608715	0.278609306	-1.04558987	0.00460973	0.899006815	0.790052915	0.108510247	0.808465981	0.229940815	0.649259529	0.106520053	0.042126749	FR_dotson-400
FaRT160831a_1001	1001	0.184743892	-0.155286301	0.017554819	-0.04701241	0.045647093	3.5073127	-0.045647093	-1.757200693	0.036359933	0.078087185	0.841543391	0.592489377	0.944863894	9.86E-07	0.944863894	0.012218471	0.16852022	FR_sac-100~sac+200
FaRT160831a_1001	1001	1.145445155	-0.435432247	-0.288907069	0.17882664	-0.906998635	1.102892546	-0.489152166	-4.085083406	9.60E-11	0.010163658	0.08672256	0.287965571	0.473071015	0.40808017	0.698667231	0.002423915	0.099077689	FR_sacon~sacon+400
FaRT160831a_1001	1001	0.291972973	-0.042153719	-0.07499308	-0.105300328	0.149598661	0.219990416	0.277761653	-0.335497808	2.06E-05	0.529825866	0.264179475	0.117460244	0.766677629	0.679027139	0.581780016	0.528118002	0.02723149	FR_tgton+400ms
FaRT160831a_1001	1001	0.251002275	-0.017349749	-0.013788484	-0.095224444	-0.044305892	0.530875421	0.075723121	-0.630234067	6.86E-07	0.723604081	0.778655727	0.053295263	0.904359308	0.173070362	0.837297057	0.106113348	0.050199272	FR_tgton-dotson
FaRT160901a_1001	1001	0.265537499	0.030464122	-0.055667251	0.047162476	1.020708713	-0.137923113	-0.033988262	0.108633974	7.12E-05	0.645399898	0.400573445	0.476303509	0.040210078	0.785423648	0.945392187	0.830199686	0.019589183	FR_dotson+100~medianRT-100
FaRT160901a_1001	1001	0.262220805	0.019878501	-0.054413165	0.03082011	0.976394316	-0.122198949	0.131279976	0.126767673	3.81E-05	0.752338036	0.38790358	0.624695742	0.039182752	0.799891411	0.781011205	0.792578225	0.019042831	FR_dotson+100~sacon-100
FaRT160901a_1001	1001	0.579086011	0.028014907	-0.094953841	-0.099948406	-0.412414652	-0.255216645	0.893457778	-0.170798709	3.07E-06	0.819013898	0.43817634	0.414487007	0.653217686	0.78532767	0.330599079	0.855353976	0.006919189	FR_dotson-400
FaRT160901a_1001	1001	0.306356835	-0.163270194	-0.026142053	0.000345721	0.169426602	-0.783794802	0.259684281	0.073940723	4.09E-06	0.013191895	0.690382261	0.995796449	0.730553453	0.119135156	0.597637137	0.88294542	0.023121625	FR_sac-100~sac+200
FaRT160901a_1001	1001	1.953063134	-1.016257068	-0.588027748	0.254143404	-1.120977586	-5.665596194	0.928662648	-3.056239844	1.88E-19	1.12E-06	0.004443951	0.216994478	0.467316031	0.000355307	0.547030254	0.05270614	0.105843475	FR_sacon~sacon+400
FaRT160901a_1001	1001	0.388872584	-0.039941486	-0.099197735	0.142425142	-0.492279355	-0.760434615	-0.480415587	-1.099544134	2.80E-08	0.560944804	0.149166737	0.038617759	0.339266826	0.148472206	0.351021297	0.03694565	0.033376829	FR_tgton+400ms
FaRT160901a_1001	1001	0.436595822	-0.04378213	-0.04552977	0.042445804	-0.319542044	-0.458140371	0.03214395	-0.58957277	4.94E-10	0.522806055	0.506357531	0.535566644	0.53383631	0.382340696	0.950084689	0.261072551	0.01012112	FR_tgton-dotson
FaRT161005a_1001	1001	3.655996696	-0.424728798	1.456188616	-0.092562038	1.98133071	-0.751474957	-2.816762636	0.084275264	2.03E-48	0.061104784	2.68E-10	0.682728652	0.232490266	0.659986866	0.089829001	0.960647564	0.077538837	FR_dotson+100~medianRT-100
FaRT161005a_1001	1001	3.756898168	-0.231336014	1.47822204	0.009465292	0.838605561	-0.560084959	-3.16600426	-0.029245238	3.52E-50	0.309527144	1.79E-10	0.966818791	0.614843185	0.744186918	0.057856606	0.986405085	0.075161862	FR_dotson+100~sacon-100
FaRT161005a_1001	1001	2.067916861	-0.272390138	0.197879317	0.357046693	1.669589843	0.733629026	-1.558566372	-1.243227002	1.20E-38	0.064541301	0.179023038	0.015510373	0.121697291	0.508685424	0.148466067	0.262908157	0.02563255	FR_dotson-400
FaRT161005a_1001	1001	4.141208245	2.270298507	1.211418869	0.532727716	1.684597071	-1.243861569	-0.286283798	-1.513692332	5.35E-44	5.67E-16	1.03E-05	0.050728546	0.398243711	0.544700542	0.885812194	0.461085455	0.170689741	FR_sac-100~sac+200
FaRT161005a_1001	1001	2.846417478	1.421584208	0.567428908	0.232658601	2.138723613	-1.978010354	-0.188262214	-0.36802014	2.62E-42	4.38E-13	0.00318705	0.225079215	0.127983839	0.171595477	0.89330599	0.799061303	0.138534969	FR_sacon~sacon+400
FaRT161005a_1001	1001	1.712016168	-0.201334604	-0.230069955	0.176126905	1.315985966	0.338051425	-1.132225328	-0.960134353	8.47E-33	0.134697498	0.087488173	0.190582602	0.181788169	0.738916308	0.25053331	0.344008857	0.020851132	FR_tgton+400ms
FaRT161005a_1001	1001	1.898714148	-0.244661027	-0.029275981	0.194798063	1.543241555	0.602398562	-1.225728918	-1.568349255	2.89E-42	0.056208464	0.818986468	0.128214843	0.099929408	0.532505566	0.191113258	0.104496827	0.021634061	FR_tgton-dotson
FaRT170315a-01	1001	0.781872474	0.018049785	-0.523785343	0.056979641	-0.272243555	-0.747178603	0.636530535	-0.521793847	3.47E-08	0.894811227	0.000162941	0.676452405	0.791979871	0.491968453	0.537620162	0.631201451	0.074767293	FR_dotson+100~medianRT-100
FaRT170315a-01	1001	0.838416133	0.037711251	-0.598293155	0.093681402	-0.541613151	-1.054868205	0.736478438	-0.950524584	7.06E-09	0.786064518	2.51E-05	0.500341228	0.606234764	0.340692625	0.483479904	0.390489853	0.094453558	FR_dotson+100~sacon-100
FaRT170315a-01	1001	0.617845291	0.003093845	-0.463652463	0.075992559	-0.284948031	-0.262550697	0.07610968	-0.507399202	7.36E-09	0.975923282	1.01E-05	0.458810735	0.71319095	0.747680326	0.921778141	0.534274631	0.10008212	FR_dotson-400
FaRT170315a-01	1001	2.622944454	1.132588416	-2.055452142	-1.24987172	-4.950262275	0.739650278	5.171490026	2.932046271	7.66E-13	0.001126391	9.03E-09	0.000338063	0.057566045	0.786645099	0.047360665	0.283921322	0.231615021	FR_sac-100~sac+200
FaRT170315a-01	1001	3.199209707	0.492842102	-2.270918853	-0.873799699	-5.918742104	0.913490795	5.222467263	3.916916915	3.70E-16	0.173455433	1.85E-09	0.016314718	0.031188035	0.750771473	0.056966275	0.174142304	0.209149566	FR_sacon~sacon+400
FaRT170315a-01	1001	0.554365892	0.029134439	0.132811835	-0.057211487	-0.516857767	-0.358451903	0.226496344	-0.152456604	1.67E-05	0.81694423	0.291953825	0.649492027	0.587155524	0.720542657	0.811877034	0.879052379	0.01439654	FR_tgton+400ms
FaRT170315a-01	1001	0.60021704	-0.029014771	-0.163317523	0.040962952	-0.154140858	-0.691510048	0.352832108	-0.517145048	3.76E-10	0.750581256	0.074665733	0.653635811	0.823255435	0.341722926	0.609250218	0.476851447	0.026222157	FR_tgton-dotson
FaRT170315a-01	1002	12.90617667	0.320392815	-1.364684854	-0.076047088	5.746443425	-5.425544778	-0.070587388	-0.089604036	2.25E-71	0.491527138	0.003713113	0.870233515	0.10364761	0.144191104	0.983999047	0.980708126	0.075541927	FR_dotson+100~medianRT-100
FaRT170315a-01	1002	13.04268531	0.28133664	-1.61268628	-0.471037211	6.240527619	-4.364167329	1.76586229	-0.976941981	1.42E-72	0.543179069	0.000588971	0.309078219	0.075458619	0.236676615	0.613690758	0.790757733	0.090316639	FR_dotson+100~sacon-100
FaRT170315a-01	1002	2.029184538	-0.133758121	-0.332319524	0.14395503	0.417602099	2.574896522	-1.892995711	-0.982558533	1.91E-17	0.539710511	0.128508729	0.509283754	0.80001985	0.138946262	0.25156559	0.571432127	0.040697399	FR_dotson-400
FaRT170315a-01	1002	12.70922405	-2.369067736	-1.535082983	-0.916692213	10.28199826	9.627417648	-1.316348605	-8.100396047	3.82E-60	1.85E-05	0.004947655	0.091276347	0.012602627	0.026265439	0.747603911	0.061058883	0.196511603	FR_sac-100~sac+200
FaRT170315a-01	1002	7.505648972	-1.927064898	0.485123735	-0.864942576	4.470768433	4.511629761	1.900887078	-4.433404535	1.21E-44	5.45E-06	0.241149368	0.037320522	0.153437672	0.171146056	0.543066075	0.17865504	0.16459589	FR_sacon~sacon+400
FaRT170315a-01	1002	1.017358263	0.131352074	-0.361933414	-0.123465017	-2.361325378	-0.453943913	0.976182875	0.216823697	1.27E-13	0.306168139	0.005168929	0.336052245	0.015574304	0.656523748	0.314480389	0.831750914	0.073105491	FR_tgton+400ms
FaRT170315a-01	1002	1.782655567	-0.072965569	-0.444964443	0.011878237	-1.04639371	1.216610635	-0.623536229	-0.256120554	2.94E-25	0.625884992	0.003255431	0.936723938	0.355483733	0.307647425	0.581649841	0.829745968	0.062529115	FR_tgton-dotson
FaRT170331a-unit1001unit1002	1001	19.94718245	1.13717455	-1.008818068	-0.781244203	-3.49993738	-6.264414438	2.098197242	2.556548469	5.40E-91	0.046582492	0.077198329	0.170524671	0.415639528	0.154958885	0.625382352	0.560860746	0.059582719	FR_dotson+100~medianRT-100
FaRT170331a-unit1001unit1002	1001	20.37490772	1.210759276	-0.666464098	-0.793637207	-4.026422464	-7.668298391	-0.228400596	3.841857218	4.98E-100	0.020560713	0.200411801	0.127637172	0.305462666	0.057107579	0.953587259	0.338986518	0.073736005	FR_dotson+100~sacon-100
FaRT170331a-unit1001unit1002	1001	13.11872657	-0.595717613	-0.518566913	0.843173834	-0.09532824	0.984970851	-1.312799067	1.49945719	3.17E-67	0.246224356	0.312602113	0.10128016	0.980370499	0.803717827	0.734767149	0.705190429	0.031124795	FR_dotson-400
FaRT170331a-unit1001unit1002	1001	20.05188388	2.850952037	-1.621383069	0.019694334	4.89143248	6.872510529	-6.870149944	-7.270245034	2.62E-90	1.50E-06	0.00533645	0.972758604	0.262197792	0.123998025	0.115825362	0.10380166	0.168330518	FR_sac-100~sac+200
FaRT170331a-unit1001unit1002	1001	18.21053993	3.503820094	-0.691374229	1.128410966	6.373723717	12.69824217	-2.674765718	-6.463753815	5.37E-89	3.39E-10	0.19505554	0.035027464	0.114114505	0.002265017	0.506285974	0.117197809	0.229892778	FR_sacon~sacon+400
FaRT170331a-unit1001unit1002	1001	12.25728768	-0.565491079	0.445860177	0.126263298	-0.787020638	-2.050611419	-4.210818736	-0.514776134	4.89E-59	0.295920127	0.409655529	0.815248465	0.847097795	0.623362075	0.302806492	0.901858684	0.017894881	FR_tgton+400ms
FaRT170331a-unit1001unit1002	1001	12.88714899	-0.428382813	0.114555745	0.339150747	-2.350052092	-0.339851553	-2.408678691	1.680564592	5.20E-83	0.293068758	0.77832721	0.404955267	0.444820439	0.913911759	0.433560712	0.593056364	0.021019243	FR_tgton-dotson
FaRT170331a-unit1001unit1002	1002	6.324002902	0.696786864	-2.562160592	0.038582967	-3.037720496	-1.093599637	2.790525289	-0.372678041	6.26E-33	0.11748875	2.61E-08	0.930728901	0.365348013	0.749811295	0.405588018	0.913454372	0.15122849	FR_dotson+100~medianRT-100
FaRT170331a-unit1001unit1002	1002	5.893423305	0.550615306	-2.782258848	0.285284762	-1.193653738	0.015164355	3.013772079	-1.761580175	5.54E-32	0.193265753	3.26E-10	0.499653006	0.708359639	0.996292289	0.345367912	0.589450119	0.179770699	FR_dotson+100~sacon-100
FaRT170331a-unit1001unit1002	1002	4.23375582	0.005610225	-1.128388708	0.192674023	-1.054243462	-2.212957545	0.692790711	-3.537453965	1.19E-23	0.988030438	0.002825514	0.606506627	0.709026432	0.444005029	0.806266439	0.22159892	0.051711497	FR_dotson-400
FaRT170331a-unit1001unit1002	1002	4.180420845	-0.451901641	-1.664230684	0.914850674	-2.155943156	5.208736591	7.178841335	0.041358865	3.76E-24	0.215359883	8.00E-06	0.012613152	0.433403908	0.065119134	0.009598005	0.988268637	0.161041118	FR_sac-100~sac+200
FaRT170331a-unit1001unit1002	1002	2.723644111	-0.424529883	-0.814052581	0.352079139	0.021648229	7.185315541	4.845328498	-1.219297977	9.75E-24	0.077981339	0.00081462	0.143364868	0.990471892	0.000138971	0.008025022	0.510995905	0.160409968	FR_sacon~sacon+400
FaRT170331a-unit1001unit1002	1002	2.7135354	-0.009154419	0.084209799	0.100797058	-1.645318731	0.660244601	-0.195111256	-0.869055215	5.90E-16	0.976451764	0.786003361	0.745202542	0.482709882	0.782902637	0.933622186	0.716860858	0.008748541	FR_tgton+400ms
FaRT170331a-unit1001unit1002	1002	3.909036456	-0.080531893	-0.444340967	0.350263432	-1.616907545	-0.618035648	-0.010375474	-2.829887312	8.16E-31	0.779564718	0.123519115	0.224233633	0.45714509	0.780988934	0.996190617	0.20380773	0.029008914	FR_tgton-dotson
FaRT170405a_1002	1002	18.75509234	-0.500162356	-2.996639023	-1.141355643	-2.772284408	-0.484271209	1.1411511	1.428988188	2.51E-96	0.37717455	2.44E-07	0.04453289	0.522505787	0.911875573	0.792307205	0.744011867	0.117678428	FR_dotson+100~medianRT-100
FaRT170405a_1002	1002	18.47715151	-0.547999801	-3.323618228	-1.223662488	-2.213012572	-0.132356648	3.465342995	0.574479555	8.15E-100	0.308102173	2.23E-09	0.023387553	0.590637156	0.974575346	0.399798792	0.88998125	0.147118759	FR_dotson+100~sacon-100
FaRT170405a_1002	1002	7.33442798	0.437233804	-1.190023253	-0.441882747	-5.411223078	-2.832850334	-0.325145902	3.067827829	1.95E-58	0.210986608	0.000743743	0.206187982	0.043700092	0.294327596	0.903168976	0.256184051	0.083269535	FR_dotson-400
FaRT170405a_1002	1002	19.57109437	-0.141123969	-5.00289414	-0.343350026	0.729974276	4.419609844	0.691408312	4.166368353	7.08E-103	0.797811243	2.38E-17	0.53322569	0.862601934	0.299881422	0.869793973	0.328372965	0.25709754	FR_sac-100~sac+200
FaRT170405a_1002	1002	16.26778127	-0.721481208	-3.845654364	0.231149785	-4.040172589	6.09164382	-4.184794952	1.226010049	5.50E-100	0.127255228	1.41E-14	0.62445047	0.264241182	0.095974822	0.247563647	0.73696115	0.242413112	FR_sacon~sacon+400
FaRT170405a_1002	1002	5.875955818	0.338106954	-1.476887544	-0.324592468	-2.684334748	-3.044898175	2.838924735	-1.239008396	2.45E-61	0.209064216	8.92E-08	0.227788942	0.192815699	0.143637502	0.168502213	0.551131796	0.124579022	FR_tgton+400ms
FaRT170405a_1002	1002	6.772850178	0.251135931	-1.322255111	-0.319910276	-3.016015251	-2.602932897	0.750657955	0.595759886	2.30E-80	0.304496452	1.36E-07	0.191133855	0.107796508	0.168991962	0.688288208	0.752497985	0.127841219	FR_tgton-dotson
FaRT170405a-unit1001	1001	16.33359812	-0.605322059	-5.875901037	-0.873921453	-3.709216927	-0.864663462	-0.011050397	-2.917165636	1.16E-90	0.208697495	9.83E-27	0.070055457	0.314074081	0.819743248	0.997604315	0.442288069	0.42192516	FR_dotson+100~medianRT-100
FaRT170405a-unit1001	1001	16.19180268	-0.523099216	-6.035699704	-0.810204905	-4.381730995	-0.64545614	1.668856333	-3.562067913	3.66E-94	0.252704525	6.06E-30	0.077060632	0.210957951	0.857903016	0.633255188	0.323617209	0.456297805	FR_dotson+100~sacon-100
FaRT170405a-unit1001	1001	6.93438024	0.371106803	-1.449608383	-0.592635487	-5.2735579	-0.735441226	-0.657661227	2.111997531	5.02E-48	0.315464434	0.000113125	0.109538464	0.063182542	0.80083015	0.816089914	0.469009773	0.10453706	FR_dotson-400
FaRT170405a-unit1001	1001	19.55409182	0.757098401	-5.405038375	0.801592214	-0.686287846	9.13729529	-0.11936183	-2.537914562	1.99E-89	0.195814808	1.65E-17	0.170911334	0.878065757	0.04851585	0.978711482	0.582212967	0.299031354	FR_sac-100~sac+200
FaRT170405a-unit1001	1001	17.20416122	-0.362226552	-2.855039208	0.620418101	-6.559274229	8.805868774	-7.313245905	-2.754309084	5.09E-91	0.472633413	4.35E-08	0.219159534	0.090254828	0.027725622	0.059116751	0.489038904	0.18857742	FR_sacon~sacon+400
FaRT170405a-unit1001	1001	6.223270449	0.467354673	-1.141167078	-0.343447027	-2.191201323	-0.962008466	4.03460451	-2.173607131	4.79E-54	0.121220656	0.000187501	0.254197898	0.341865459	0.685403792	0.080823762	0.36039246	0.091101134	FR_tgton+400ms
FaRT170405a-unit1001	1001	6.670528999	0.22776529	-1.422684131	-0.389698261	-2.173530415	-1.368149772	1.63236574	-0.891099959	2.32E-66	0.397588047	2.84E-07	0.148414369	0.291960817	0.51962166	0.428434085	0.674840867	0.132061633	FR_tgton-dotson
FaRT170515a_1002	1002	2.505817224	0.219363673	-0.063960454	0.075115234	1.399002775	-2.897187104	1.001903649	0.301417721	8.67E-34	0.24566985	0.73479981	0.690766369	0.308017302	0.049367662	0.465227929	0.837612209	0.023121564	FR_dotson+100~medianRT-100
FaRT170515a_1002	1002	2.856306889	0.380877227	0.037496116	0.019767552	-0.316490966	-3.512417541	1.146027416	0.774526221	7.75E-40	0.050051867	0.846683664	0.918808645	0.822246557	0.020464398	0.416108551	0.608187921	0.030546592	FR_dotson+100~sacon-100
FaRT170515a_1002	1002	1.33251318	-0.047275816	0.063178622	0.287121895	1.251226457	0.463024519	1.415936536	-0.503366647	8.04E-18	0.749588253	0.669722116	0.053082583	0.245233076	0.688191332	0.188620465	0.662642122	0.02406842	FR_dotson-400
FaRT170515a_1002	1002	5.086912474	1.190608208	-0.155817129	0.468684067	-4.651031243	-5.417097951	-0.58933929	-1.650880156	2.29E-48	0.00010589	0.608720521	0.124097643	0.035892921	0.022731482	0.789812412	0.486317393	0.064405382	FR_sac-100~sac+200
FaRT170515a_1002	1002	7.244104428	1.698033824	-0.245429075	1.220444149	-11.2780402	-9.676217998	0.086473767	-1.937216891	6.20E-62	4.63E-06	0.502610063	0.00092465	2.71E-05	0.000749479	0.974054288	0.496941211	0.126722592	FR_sacon~sacon+400
FaRT170515a_1002	1002	0.996240818	0.164126826	-0.087594517	-0.011014559	0.14277373	0.380477873	1.050039868	0.510181802	5.43E-15	0.181791325	0.475736564	0.928521369	0.872830411	0.690798545	0.239498619	0.593804934	0.01190336	FR_tgton+400ms
FaRT170515a_1002	1002	1.157580099	0.095358699	-0.054329542	0.158214371	0.439809618	0.506552901	1.21173105	-0.331086379	3.03E-22	0.397447108	0.629630179	0.160648215	0.591003433	0.563805662	0.139177195	0.705947739	0.017621442	FR_tgton-dotson
FaRT170517a_sub-01	1001	0.013879674	0.013879674	0.013879674	0.013879674	-0.115373206	-4.19E-17	-0.115373206	-3.34E-17	0.264813383	0.264813383	0.264813383	0.264813383	0.208168452	1	0.208168452	1	0.030490921	FR_dotson+100~medianRT-100
FaRT170517a_sub-01	1001	0.012776893	0.012776893	0.012776893	0.012776893	-0.106206465	-3.86E-17	-0.106206465	-3.08E-17	0.264813383	0.264813383	0.264813383	0.264813383	0.208168452	1	0.208168452	1	0.030490921	FR_dotson+100~sacon-100
FaRT170517a_sub-01	1001	0.031479731	0.031479731	0.002369181	0.002369181	-0.050662568	1.24E-18	0.19777084	-6.27E-17	0.09812937	0.09812937	0.900639835	0.900639835	0.71688656	1	0.15775315	1	0.026761354	FR_dotson-400
FaRT170517a_sub-01	1001	0.014965576	-0.014965576	0.014965576	-0.014965576	1.07E-16	-0.119065898	-4.90E-18	0.119065898	0.308592428	0.308592428	0.308592428	0.308592428	1	0.307139928	1	0.307139928	0.025197898	FR_sac-100~sac+200
FaRT170517a_sub-01	1001	0.034710189	-0.01018654	0.034710189	-0.01018654	-0.101925017	-0.178598847	-0.101925017	0.178598847	0.067134146	0.589819878	0.067134146	0.589819878	0.463844526	0.233995142	0.463844526	0.233995142	0.035552777	FR_sacon~sacon+400
FaRT170517a_sub-01	1001	0.028236382	0.028236382	0.028236382	0.028236382	0.00630464	1.45E-17	0.00630464	-3.30E-17	0.135568569	0.135568569	0.135568569	0.135568569	0.963805629	1	0.963805629	1	0.037280754	FR_tgton+400ms
FaRT170517a_sub-01	1001	0.028011094	0.023906692	0.010354501	0.014458904	0.063646756	0.062032819	-0.051613582	0.062032819	0.034185875	0.070302734	0.431735216	0.272567115	0.511433223	0.552518673	0.594341993	0.552518673	0.034299481	FR_tgton-dotson
FaRT170517a_sub-01	1002	1.046032849	0.306418389	0.597576949	0.017515259	-1.779087613	-2.081586995	0.172259114	3.307330588	2.18E-05	0.205293208	0.013967265	0.942181222	0.317490834	0.277798706	0.922810827	0.085257512	0.056365821	FR_dotson+100~medianRT-100
FaRT170517a_sub-01	1002	1.285892036	0.352728914	0.806988367	0.027634774	-2.4357995	-2.60233699	-0.648322246	3.849588803	4.76E-07	0.156310328	0.001310848	0.911373576	0.183481136	0.187199031	0.722838086	0.051577601	0.08096034	FR_dotson+100~sacon-100
FaRT170517a_sub-01	1002	0.208439289	-0.075984492	0.164797281	-0.088459207	0.066353017	-0.221632751	0.270945235	0.692686718	0.004923801	0.301680786	0.025719185	0.229401655	0.902378968	0.703809115	0.616564405	0.235397397	0.042161344	FR_dotson-400
FaRT170517a_sub-01	1002	1.777988183	0.979789047	1.094307651	0.559840697	-4.87743813	-1.367281263	-3.747309685	1.163313341	6.28E-10	0.000452164	9.43E-05	0.043126956	0.016883509	0.53180282	0.065718443	0.594694769	0.151238495	FR_sac-100~sac+200
FaRT170517a_sub-01	1002	0.69959234	0.282024678	0.446523332	0.195587513	-0.66937723	-0.379989142	-1.312381345	-0.244040766	1.12E-08	0.017666378	0.000197377	0.098808633	0.441786648	0.685156813	0.132252045	0.794546482	0.10190195	FR_sacon~sacon+400
FaRT170517a_sub-01	1002	0.128938594	-0.003818105	0.128938594	-0.003818105	0.136075151	0.121287277	0.136075151	-0.121287277	0.01533075	0.94239611	0.01533075	0.94239611	0.726508669	0.772308964	0.726508669	0.772308964	0.035290148	FR_tgton+400ms
FaRT170517a_sub-01	1002	0.247570262	-0.076916009	0.178236514	-0.062103484	-0.076688027	-0.518565954	0.0839852	0.57298629	2.68E-05	0.184322322	0.002281934	0.283440656	0.857041302	0.258903693	0.843607227	0.212367629	0.065367659	FR_tgton-dotson
FaRT170517a_sub-01	1003	0.229757356	0.029465866	0.127140158	0.062567148	-0.236113932	0.493598862	0.01732951	0.28722739	0.001056882	0.670898413	0.067687747	0.367254132	0.643723216	0.369850838	0.972914678	0.601580253	0.028509665	FR_dotson+100~medianRT-100
FaRT170517a_sub-01	1003	0.211012559	0.024860756	0.106458379	0.028095103	-0.195734688	0.564537359	0.129339199	0.341355169	0.000626649	0.683224272	0.081522884	0.64470328	0.662538224	0.243338346	0.773033226	0.480113527	0.027892904	FR_dotson+100~sacon-100
FaRT170517a_sub-01	1003	0.723700184	0.035402168	0.174608135	0.092069974	-0.638912565	-1.509798136	0.939370264	-0.632797829	2.11E-08	0.776580336	0.162486787	0.460731618	0.486818729	0.128010092	0.306894924	0.52266037	0.03802841	FR_dotson-400
FaRT170517a_sub-01	1003	0.197415677	0.020481871	0.132745825	0.015941099	-0.197027541	-0.454683593	-0.041147756	0.565373502	0.00061351	0.718860268	0.020359862	0.779330908	0.638108028	0.314176709	0.921732916	0.211020753	0.039259639	FR_sac-100~sac+200
FaRT170517a_sub-01	1003	0.238461112	-0.131510715	0.038997586	0.016044843	-0.154075296	-0.779073018	-0.037165457	0.487112836	7.18E-05	0.026687762	0.509007951	0.78576756	0.722936378	0.097118221	0.931839075	0.298717915	0.042567664	FR_sacon~sacon+400
FaRT170517a_sub-01	1003	0.613607087	0.36179241	0.162778515	0.018569354	-0.950464413	-0.24214069	-0.804327114	-0.076870115	1.45E-07	0.001566291	0.151223782	0.86965811	0.254571443	0.7873573	0.334779367	0.93175324	0.061495295	FR_tgton+400ms
FaRT170517a_sub-01	1003	0.695570044	0.116291901	0.162665957	0.029017847	-0.680859645	-0.820002714	0.397084012	-0.12672263	5.15E-11	0.250018604	0.108100848	0.773788933	0.36002152	0.3063656	0.593237627	0.874257986	0.033247132	FR_tgton-dotson
FaRT170517a_sub-01	1004	5.537604397	-1.956885423	-3.023191359	1.205083189	0.994936387	3.022556991	2.798151807	2.699813029	1.73E-44	2.20E-09	1.25E-18	0.000160634	0.667282605	0.226149383	0.227315685	0.27949664	0.406962553	FR_dotson+100~medianRT-100
FaRT170517a_sub-01	1004	5.943244254	-2.048063958	-2.853638277	0.961388607	0.366742729	0.79799181	2.472563007	4.494253909	4.48E-49	3.42E-10	3.27E-17	0.002302079	0.873215655	0.747284144	0.282591837	0.070539106	0.394792352	FR_dotson+100~sacon-100
FaRT170517a_sub-01	1004	1.440769462	0.060569778	0.432774163	-0.027119677	1.418377399	-0.373661899	-0.173130892	1.713968688	1.67E-16	0.708367468	0.00799257	0.866977801	0.234764753	0.7711034	0.884510701	0.182855577	0.047221963	FR_dotson-400
FaRT170517a_sub-01	1004	6.886949522	-4.233569788	0.169571832	-1.564078368	-4.290723442	-9.699802029	1.593738461	10.70844828	1.99E-53	7.60E-28	0.615408646	5.87E-06	0.085146447	0.000352777	0.521355952	8.39E-05	0.501037275	FR_sac-100~sac+200
FaRT170517a_sub-01	1004	5.13741222	-4.262474356	1.442069011	-1.674734963	-0.776186986	-9.445533961	0.115250537	1.827518619	5.79E-41	1.08E-31	5.68E-06	1.69E-07	0.734314886	0.00016079	0.959803575	0.458526283	0.54534325	FR_sacon~sacon+400
FaRT170517a_sub-01	1004	1.802019316	0.1646667	0.194591056	-0.202512222	-0.286978865	-0.439404974	-1.587600825	2.050316263	1.45E-20	0.349271712	0.268865688	0.249913718	0.824478837	0.752646227	0.220574436	0.142315921	0.032257913	FR_tgton+400ms
FaRT170517a_sub-01	1004	1.633052483	0.133738395	0.329386918	-0.077975228	0.906921485	-0.613027567	-1.324675361	1.588073431	1.38E-29	0.284706621	0.008836391	0.532456496	0.324303993	0.536090147	0.150452006	0.109812956	0.057558831	FR_tgton-dotson
FaRT170523a_MU	1001	19.42768679	1.45902601	8.140882219	-0.808804728	-1.593365041	0.215099496	-6.714546717	-4.892248276	9.93E-69	0.04159915	1.48E-23	0.256945952	0.767880979	0.969802822	0.214435387	0.389690165	0.42704389	FR_dotson+100~medianRT-100
FaRT170523a_MU	1001	17.85954336	1.639563425	6.989266238	-0.383325414	3.300357269	4.470178268	-3.069957095	-8.474292431	8.27E-67	0.015727659	2.06E-20	0.569585245	0.518288141	0.406024031	0.547884713	0.116041846	0.395402879	FR_dotson+100~sacon-100
FaRT170523a_MU	1001	3.786820343	-0.135500733	0.992631863	-0.701837144	-1.404849811	-1.469680876	0.142431033	-0.324055319	3.28E-20	0.712402497	0.00744517	0.057318407	0.61408848	0.616274938	0.959214316	0.911988096	0.063558673	FR_dotson-400
FaRT170523a_MU	1001	8.474324666	2.502084387	2.074135888	-0.493730523	13.90419913	13.37330231	4.295462962	-8.2094315	3.75E-41	8.31E-07	3.72E-05	0.316279824	0.000247392	0.000784928	0.250146104	0.037533005	0.304617158	FR_sac-100~sac+200
FaRT170523a_MU	1001	4.012754947	0.911237122	0.76035479	-0.377623544	7.02533749	6.138463319	2.687878074	-3.247777688	4.30E-36	0.000509612	0.003572702	0.144595953	0.000409274	0.003199619	0.170471971	0.115906844	0.222415904	FR_sacon~sacon+400
FaRT170523a_MU	1001	1.154438369	-0.129971382	0.241337639	-0.133822913	0.900219673	-2.072301922	-0.387771849	0.850359948	1.81E-10	0.449453009	0.160949184	0.436153032	0.489353149	0.131453658	0.76574608	0.534953691	0.03304409	FR_tgton+400ms
FaRT170523a_MU	1001	2.563882987	-0.211262096	0.645620218	-0.401461315	0.043216655	-2.27028336	-0.429902757	0.037493082	2.06E-26	0.308570938	0.002082688	0.053817955	0.978043572	0.17062685	0.784276637	0.981903349	0.083129833	FR_tgton-dotson
FaRT170523a_MU	1002	0.695718254	0.002913707	0.142855354	-0.037981526	-1.171246006	2.206204934	0.002754071	1.957787789	4.74E-07	0.982610789	0.285940417	0.776341276	0.248436216	0.039626071	0.997830943	0.067545252	0.05565357	FR_dotson+100~medianRT-100
FaRT170523a_MU	1002	0.676496894	0.003611574	0.156078111	-0.02087089	-1.180941647	2.067214998	0.201784353	2.168563778	3.49E-07	0.977561571	0.22504739	0.870886629	0.22577729	0.044672546	0.835736215	0.03528474	0.06237076	FR_dotson+100~sacon-100
FaRT170523a_MU	1002	0.645366035	-0.14254745	0.112991803	-0.097020861	-0.758691051	-0.261723677	0.168550111	-1.104799217	1.81E-10	0.138650424	0.239986078	0.312780866	0.297647181	0.732549742	0.816784836	0.150165171	0.050622309	FR_dotson-400
FaRT170523a_MU	1002	0.545412088	0.080119859	0.126536364	-0.024413107	-0.932879567	0.903857238	0.404903021	1.053737334	6.33E-07	0.450278271	0.233641949	0.817943164	0.246544142	0.286032962	0.61450394	0.213820969	0.034472319	FR_sac-100~sac+200
FaRT170523a_MU	1002	0.433481336	0.081629186	-0.053704793	-0.006476291	-0.561017935	-0.173377991	1.16663809	-0.229583027	6.32E-07	0.333341589	0.524190752	0.938748246	0.380201637	0.79651397	0.068927668	0.732778438	0.030140204	FR_sacon~sacon+400
FaRT170523a_MU	1002	0.535133296	-0.148286037	-0.109016903	0.059701945	-0.458356949	-1.239089358	0.435063866	-1.07047425	9.61E-07	0.162451665	0.303889115	0.57304228	0.568039517	0.143507381	0.58785359	0.20599187	0.040740218	FR_tgton+400ms
FaRT170523a_MU	1002	0.587840294	-0.148758056	0.019431268	-0.047722759	-0.450445861	-0.794294941	0.19117531	-0.70199579	3.40E-13	0.049534516	0.796571063	0.526831927	0.430700386	0.187458052	0.737886951	0.243804274	0.047438296	FR_tgton-dotson
FaRT170523a_MU	1003	5.767881586	1.610637927	1.157292329	-0.574916618	2.272062464	-4.276745981	8.085253077	4.014745942	3.78E-20	0.004484419	0.040153646	0.306019926	0.593120839	0.339731615	0.058306432	0.370074722	0.103289753	FR_dotson+100~medianRT-100
FaRT170523a_MU	1003	5.58185343	1.777206474	0.947065784	-0.511679333	1.59344997	-2.657565681	8.091432138	2.774883034	7.69E-21	0.000958895	0.075501306	0.335525981	0.692006385	0.530368476	0.045322489	0.512395522	0.108102979	FR_dotson+100~sacon-100
FaRT170523a_MU	1003	1.360281141	0.276111435	-0.108107264	-0.188291788	-1.384520867	-2.036537424	1.9353727	1.448174806	1.55E-10	0.171632324	0.591749058	0.35061911	0.365091977	0.206105799	0.205946226	0.368130937	0.039740266	FR_dotson-400
FaRT170523a_MU	1003	3.501876119	1.691763987	0.514016955	-0.34308408	4.755597143	2.404445466	3.226165926	-2.166897459	6.15E-15	6.37E-05	0.21582337	0.40822852	0.131148	0.467403959	0.305030377	0.512469727	0.123269765	FR_sac-100~sac+200
FaRT170523a_MU	1003	2.003554937	0.963991419	0.143148596	-0.13638567	3.125495608	0.554519335	1.533120969	-1.637477068	1.36E-15	4.30E-05	0.535031782	0.554478503	0.074926999	0.763147499	0.380884983	0.373959458	0.125728751	FR_sacon~sacon+400
FaRT170523a_MU	1003	0.875863331	-0.017567476	-0.308240087	0.008978221	-0.593595479	0.936719283	1.012870971	1.498769643	1.90E-13	0.874188859	0.005932455	0.935501709	0.480458594	0.290560635	0.229181842	0.091544207	0.075424565	FR_tgton+400ms
FaRT170523a_MU	1003	1.141469741	0.045799336	-0.167150765	-0.031965057	-0.535530328	-0.429630706	0.880216906	0.754875651	1.62E-18	0.696545498	0.155630323	0.785457346	0.547459456	0.646546187	0.323158533	0.420667449	0.025308138	FR_tgton-dotson
