# Supplementary material for: The caudate nucleus contributes causally to decisions that balance reward and uncertain visual information
Source: eLife. 2020 Jun 22;9:e56694. doi: 10.7554/eLife.56694 (PMC7308093; doi:10.7554/eLife.56694)
Supplement: Figure 7—source data 1. — Column “indRewcontCoh” was used to divide the two subsets of stimulation sites in C and D. PCA was performed on DDM fitting results in Figure 5—source data 1. [file elife-56694-fig7-data1.csv]

file	Choice	CohT1	CohT2	RewCohT1	RewCohT2	RewCont	RewSize	indRewcontCoh
CyRT180108	0.358033957	2.774297739	0.534381532	-0.920869767	0.369684786	0.146212492	0.075565453	1
CyRT180115	-0.094101334	1.096707071	1.620906953	0.193732761	0.047999364	0.046607206	0.005974388	1
CyRT180117	-0.11396296	0.312353903	0.697565597	0.418445404	-0.429069113	-0.287810678	0.095232047	1
CyRT180118	0.058418071	0.370707857	0.598690616	1.23944344	-0.799174969	0.054576103	-0.074824833	0
CyRT180129	-0.018806032	-0.814447474	-0.102705583	-0.281086276	0.329495541	-0.049896629	0.028104928	1
CyRT180131	0.574280334	3.443437422	-0.589974687	0.104901778	0.181596711	0.223864275	0.198301652	1
CyRT180201	0.074058307	0.518466309	-0.070113959	-0.776061836	-0.38283847	-0.085054866	-0.102491313	0
CyRT180205	-0.002478277	0.298271665	-1.51621147	-0.674269549	0.115945312	-0.247146258	-0.111825883	1
CyRT180207	-0.251491357	-0.420909452	0.539121434	0.333345482	-0.414221287	0.466624332	-0.300489355	0
CyRT180208	0.059959206	0.499592325	1.268365584	0.005619224	-0.431971118	0.063212605	-0.037940627	1
CyRT180214	0.186295156	-0.592580723	-0.364981225	-0.138804986	-0.074928693	-0.209515928	-0.083056014	0
CyRT180215	0.144211931	0.665901828	-0.512588555	-0.569747521	-0.044340195	-0.020247659	-0.197719626	0
CyRT180219	0.039322492	0.771803967	0.689087249	0.277466757	0.226363878	0.327542379	0.051650194	1
CyRT180222	-0.027089922	2.149927038	0.251171957	-0.908062024	-0.360395035	-0.48025656	-0.05298475	1
CyRT180305	0.175024169	0.017663687	0.202109826	0.162875432	-0.721176068	-0.168290834	-0.094833979	0
CyRT180322	0.486991272	-0.343516128	-1.019602542	-2.246347281	0.120519755	0.350092455	0.199028166	0
CyRT180326	0.11123777	0.435727826	0.336230843	-0.575889908	0.015526038	0.08756129	0.031853568	0
CyRT180402	0.073306977	0.06779347	-0.109901343	0.726511823	-0.776176557	-0.183516845	-0.010978224	0
FaRT161223	0.032719218	-0.3739625	-0.561630482	-0.041264103	0.58106037	0.081153259	0.021961783	0
FaRT170117	0.030907667	-0.430590513	-0.017252573	0.467409715	-0.047299855	-0.100169135	-0.012525506	0
FaRT170120	-0.061521202	0.272950795	0.111798074	0.108929294	-0.12439477	0.040061777	-0.041694334	0
FaRT170124	0.078208892	-0.754918531	-0.868105748	0.4822513	0.085527983	-0.248295869	-0.093707749	1
FaRT170210	0.062150654	1.328996563	0.119006415	-0.315586514	0.231333495	-0.200244961	-0.0177654	1
FaRT170215	0.188217885	-1.890655739	-0.764037086	-0.125265453	0.45653682	-0.061981419	-0.135193352	0
FaRT170217	0.110124059	-0.793616846	-0.107675839	-0.523048467	0.08865282	-0.143257548	-0.091338241	0
FaRT170221	0.134654135	-0.080702529	0.662102969	1.004227591	-0.200141308	0.187776586	-0.08621403	1
FaRT170223	-0.234942179	0.512013425	-0.730252466	-0.777671721	1.049572276	-0.691383004	0.106486466	0
FaRT170227	0.013643878	0.062072242	-0.489676538	-0.227134739	0.634448758	-0.334696494	-0.130736557	0
FaRT170315	0.002069999	0.380119856	-0.499141698	0.53785676	-0.989126418	-0.715659019	0.158741468	1
FaRT170320	0.076613187	0.469155348	-0.039615882	0.404994755	0.010325474	-0.048675271	-0.006880075	0
FaRT170331	0.050809469	-0.268536871	-0.466977772	0.908484411	0.098257642	-0.464161288	-0.028561529	1
FaRT170403	-0.203544991	-0.239203241	-0.683194129	-0.551875101	0.490587271	-0.385729473	0.119078588	0
FaRT170405	-0.034268027	-0.266407583	-0.066530834	0.061570491	-0.231174775	-0.369087883	-0.040907191	0
FaRT170414	0.040552751	-0.449661262	-0.491743774	0.487853932	0.079519756	0.084215717	-0.045502975	0
FaRT170421	0.10630882	-0.906998098	0.389186906	0.077399376	0.390257417	-0.174216351	-0.039816425	0
FaRT170517	-0.319171781	-1.82155794	-1.905496849	0.362869639	0.859398312	-0.467414596	0.154897731	0
FaRT170522	0.007463821	1.411391331	0.617147755	0.31275604	-0.041394997	-0.023026409	0.109515862	0
FaRT170531	0.167736244	-2.165407565	-1.391978011	-1.182538788	1.103101494	0.699903727	-0.060130841	1
FaRT170605	0.11958145	-1.636292997	-1.754578502	1.162708059	0.400702399	0.261514404	-0.236634048	1
